# Supplementary material for: Virus-specific and shared gene expression signatures in immune cells after vaccination in response to influenza and vaccinia stimulation
Source: Front Immunol. 2023 Aug 4;14:1168784. doi: 10.3389/fimmu.2023.1168784 (PMC10436507; doi:10.3389/fimmu.2023.1168784)
Supplement: Supplementary file 1 [file Table_1.xlsx]

## Sheet: Table S1
Table S1. Age and gender characteristics of study participants. All male study participants were heathy at the time of blood draw and ranged in age from 37 to 69 years.
No.	Gender	Age
1	M	59
2	M	51
3	M	65
4	M	57
5	M	69
6	M	55
7	M	37
8	M	64
9	M	63
10	M	67

## Sheet: Table S2
Table S2. Full list of differentially expressed genes (DEGs) in influenza-infected PBMCs. "Up" = upregulated; "Down" = downregulated.
GeneID	Log(Fold Change)	logCPM	F	pvalue	FDR	Differential
IFNA2.chr9	9.24698	3.75873	1499.61	3.85032e-17	4.90261e-13	Up
IFNA14.chr9	9.50385	3.03582	1238.29	1.73053e-16	1.10174e-12	Up
APOBEC3G.chr22	1.64632	8.25128	760.147	7.835e-15	3.32544e-11	Up
CD86.chr3	1.68968	7.3144	594.753	5.26216e-14	1.67508e-10	Up
TEKT1.chr17	7.59604	1.73507	543.451	1.05697e-13	2.69168e-10	Up
IFNA10.chr9	7.24773	0.968452	452.381	4.34125e-13	8.53053e-10	Up
OSGIN1.chr16	-1.98281	5.23458	447.856	4.68968e-13	8.53053e-10	Down
SERPINB10.chr18	7.86402	7.52093	439.265	5.44145e-13	8.66075e-10	Up
LILRA5.chr19	1.86195	6.44413	425.158	6.98938e-13	9.88841e-10	Up
IFNA5.chr9	5.84637	1.89231	383.098	1.55095e-12	1.97482e-09	Up
FAM65C.chr20	1.70233	4.82944	371.899	1.94511e-12	2.06207e-09	Up
CCL24.chr7	-3.71239	4.84237	370.99	1.98178e-12	2.06207e-09	Down
FERMT3.chr11	-1.31429	8.85611	368.06	2.10531e-12	2.06207e-09	Down
DEFB1.chr8	4.85202	3.75977	361.325	2.42359e-12	2.20425e-09	Up
ITIH4.chr3	1.16525	6.09826	352.762	2.90931e-12	2.41107e-09	Up
RGS14.chr5	-1.16112	4.86826	350.69	3.04271e-12	2.41107e-09	Down
LGALS17A.chr19	2.38222	4.50808	345.762	3.38867e-12	2.41107e-09	Up
VPS37C.chr11	-1.00639	5.5514	345.498	3.40841e-12	2.41107e-09	Down
DENND1B.chr1	0.967004	7.17688	342.907	3.6092e-12	2.41873e-09	Up
CX3CR1.chr3	-1.93497	4.22785	340.043	3.84682e-12	2.44908e-09	Down
CHRNB1.chr17	0.903759	5.29804	335.661	4.24527e-12	2.57405e-09	Up
SNX10.chr7	1.3382	8.37296	328.289	5.02509e-12	2.90839e-09	Up
GCG.chr2	6.56169	1.66837	325.079	5.41404e-12	2.99726e-09	Up
ZSWIM4.chr19	-1.05325	6.52302	320.81	5.98496e-12	3.17527e-09	Down
CSF1R.chr5	-1.31301	6.12305	314.828	6.90273e-12	3.5157e-09	Down
C20orf118.chr20	1.10189	5.68447	310.471	7.67108e-12	3.75676e-09	Up
RASAL1.chr12	-2.78546	3.74734	296.076	1.09842e-11	5.18008e-09	Down
KIAA0664L3.chr16	1.12413	6.00922	292.371	1.20801e-11	5.29874e-09	Up
PAPSS2.chr10	-1.0909	5.05445	290.645	1.26324e-11	5.29874e-09	Down
MITF.chr3	-2.50554	4.04344	290.513	1.26758e-11	5.29874e-09	Down
EPB41L5.chr2	1.19253	5.64331	289.695	1.29482e-11	5.29874e-09	Up
UCP2.chr11	-1.36488	6.59131	287.693	1.36439e-11	5.29874e-09	Down
SLC4A10.chr2	1.41401	5.47806	287.445	1.37327e-11	5.29874e-09	Up
MGAT5.chr2	-1.01062	6.65297	283.474	1.52517e-11	5.71175e-09	Down
GALM.chr2	1.15263	6.04387	281.118	1.62419e-11	5.90879e-09	Up
SPDYE4.chr17	6.1209	2.57462	278.542	1.74079e-11	6.10289e-09	Up
LYRM1.chr16	0.878598	5.74041	277.857	1.7734e-11	6.10289e-09	Up
FRMD4B.chr3	1.31223	6.52831	273.395	2.00322e-11	6.71236e-09	Up
TTC39B.chr9	1.06803	6.53311	270.737	2.15596e-11	6.99663e-09	Up
CAPN3.chr15	0.90237	5.43535	269.714	2.21823e-11	6.99663e-09	Up
IFNW1.chr9	4.6677	2.41731	268.837	2.27322e-11	6.99663e-09	Up
PID1.chr2	-1.52292	7.65725	268.296	2.30785e-11	6.99663e-09	Down
PDGFC.chr4	-1.90714	4.18062	266.451	2.43074e-11	7.04386e-09	Down
CYP19A1.chr15	3.26037	1.84255	266.402	2.43407e-11	7.04386e-09	Up
FAP.chr2	5.74372	4.77427	264.96	2.53536e-11	7.17393e-09	Up
RTN1.chr14	-2.15813	4.18103	262.148	2.74685e-11	7.53888e-09	Down
TSHZ1.chr18	-0.984354	5.48794	261.695	2.78275e-11	7.53888e-09	Down
IL29.chr19	4.40673	0.479723	260.164	2.90806e-11	7.71423e-09	Up
ZFYVE28.chr4	0.980014	5.40416	258.823	3.02308e-11	7.83837e-09	Up
ST3GAL5.chr2	1.07379	6.58915	258.202	3.07798e-11	7.83837e-09	Up
ABHD4.chr14	-1.4672	5.31768	256.959	3.19145e-11	7.87095e-09	Down
ZNF831.chr20	-0.858062	5.85198	256.714	3.2144e-11	7.87095e-09	Down
GAPT.chr5	-2.12811	6.79639	254.737	3.40614e-11	8.1831e-09	Down
PALLD.chr4	-1.90418	4.75958	252.771	3.60986e-11	8.3554e-09	Down
ICOS.chr2	0.922411	7.61787	252.766	3.61036e-11	8.3554e-09	Up
BAK1.chr6	1.04836	6.91871	251.013	3.80356e-11	8.3554e-09	Up
ITGB2.chr21	-1.26506	6.72385	250.659	3.84392e-11	8.3554e-09	Down
GCNT1.chr9	1.30726	5.17757	250.631	3.84724e-11	8.3554e-09	Up
ZNF318.chr6	-1.25874	6.03327	250.363	3.87815e-11	8.3554e-09	Down
CCDC146.chr7	0.996018	4.67324	249.858	3.9372e-11	8.3554e-09	Up
NUMB.chr14	-0.966059	7.94089	249.149	4.02191e-11	8.36768e-09	Down
SLC37A3.chr7	0.87393	6.23505	248.717	4.07442e-11	8.36768e-09	Up
GPSM3.chr6	-0.753286	7.55586	247.042	4.28584e-11	8.66215e-09	Down
DPP4.chr2	1.33555	7.4293	245.451	4.49812e-11	8.94914e-09	Up
PNKD.chr2	-1.64451	5.46706	243.29	4.80563e-11	9.28554e-09	Down
C21orf91.chr21	1.04052	8.20965	242.79	4.88003e-11	9.28554e-09	Up
CATSPERG.chr19	1.05942	4.33895	242.751	4.88598e-11	9.28554e-09	Up
FAM110A.chr20	-1.16489	5.14234	242.229	4.96515e-11	9.29724e-09	Down
WDR64.chr1	3.00265	1.64377	240.177	5.29113e-11	9.76405e-09	Up
LMF1.chr16	0.981003	5.26084	238.45	5.58406e-11	1.00312e-08	Up
GLRX.chr5	0.814247	6.71488	238.307	5.60927e-11	1.00312e-08	Up
RIN3.chr14	-1.1435	6.56497	237.951	5.67224e-11	1.00312e-08	Down
AKR1C1.chr10	-2.46278	4.21486	236.626	5.91358e-11	1.03147e-08	Down
C5orf20.chr5	-2.81628	2.39132	235.743	6.08093e-11	1.04633e-08	Down
DAGLA.chr11	-1.58387	4.33603	234.299	6.36622e-11	1.08081e-08	Down
SH3BP5.chr3	-0.939542	5.08264	233.36	6.5598e-11	1.09839e-08	Down
CRIM1.chr2	-1.42976	7.09439	232.137	6.82179e-11	1.09839e-08	Down
SCUBE2.chr11	3.96287	2.73764	231.965	6.8596e-11	1.09839e-08	Up
SQLE.chr8	-1.4656	6.27889	231.781	6.90041e-11	1.09839e-08	Down
MICA.chr6	0.768544	5.8358	231.312	7.00534e-11	1.09839e-08	Up
GNA12.chr7	-1.01053	7.91948	230.79	7.12423e-11	1.09839e-08	Down
SLC8A1.chr2	1.22546	5.06786	230.765	7.13002e-11	1.09839e-08	Up
ITGAM.chr16	-1.12087	4.98056	230.523	7.18599e-11	1.09839e-08	Down
IL27RA.chr19	-0.887262	6.00054	229.852	7.34389e-11	1.09839e-08	Down
TMEM110.chr3	0.849602	7.20291	229.66	7.38977e-11	1.09839e-08	Up
ADTRP.chr6	0.953918	6.73834	229.54	7.41865e-11	1.09839e-08	Up
GPR171.chr3	0.999083	8.36871	228.959	7.55985e-11	1.10643e-08	Up
MFSD6L.chr17	3.10728	1.85189	227.929	7.8181e-11	1.13123e-08	Up
CD27.chr12	-1.25055	4.611	227.395	7.95593e-11	1.13823e-08	Down
LRP2.chr2	4.78554	0.662002	225.902	8.35574e-11	1.18215e-08	Up
PRRT2.chr16	1.43821	3.89241	225.485	8.47162e-11	1.18538e-08	Up
MAP7D1.chr1	-0.919444	7.86174	224.501	8.75177e-11	1.21126e-08	Down
WNT10A.chr2	-2.04247	2.11326	223.049	9.18442e-11	1.25193e-08	Down
GCNT2.chr6	1.32155	5.17702	222.861	9.24223e-11	1.25193e-08	Up
IFNA16.chr9	5.89072	1.03952	221.31	9.73505e-11	1.3048e-08	Up
GCKR.chr2	-2.37111	4.91627	220.122	1.01322e-10	1.31967e-08	Down
NUDCD1.chr8	1.37675	6.69972	220.036	1.01616e-10	1.31967e-08	Up
MAN2B1.chr19	-0.969839	7.6469	219.807	1.02407e-10	1.31967e-08	Down
ALPK1.chr4	0.960291	5.86521	219.75	1.02606e-10	1.31967e-08	Up
IFNA21.chr9	5.53177	1.28975	217.307	1.11487e-10	1.41957e-08	Up
TMEM54.chr1	3.57381	1.73109	215.826	1.17294e-10	1.46681e-08	Up
CHD4.chr12	-0.904853	8.65124	215.407	1.19e-10	1.46681e-08	Down
ARHGAP5.chr14	0.769971	7.6885	215.35	1.19232e-10	1.46681e-08	Up
ZBTB32.chr19	1.26229	5.48447	214.937	1.20943e-10	1.46681e-08	Up
BLM.chr15	0.860691	5.26083	214.933	1.20958e-10	1.46681e-08	Up
APOBEC3F.chr22	0.976695	6.41761	214.61	1.22314e-10	1.46927e-08	Up
LPL.chr8	-1.83991	2.8886	214.079	1.24583e-10	1.48254e-08	Down
PGD.chr1	-1.4261	8.78573	213.6	1.26671e-10	1.49343e-08	Down
RUSC2.chr9	-1.69086	4.6003	213.22	1.28356e-10	1.49941e-08	Down
SGPP2.chr2	-2.088	6.13236	212.381	1.32163e-10	1.52985e-08	Down
TIFAB.chr5	-2.76749	1.64887	212.01	1.33889e-10	1.53586e-08	Down
REPS1.chr6	-0.960901	6.305	210.706	1.40152e-10	1.59335e-08	Down
ZFAND3.chr6	-0.938507	6.70124	209.994	1.43713e-10	1.61938e-08	Down
PLEKHM3.chr2	-1.60266	6.56612	209.165	1.47984e-10	1.6442e-08	Down
CMAHP.chr6	0.916555	6.88187	208.941	1.49166e-10	1.6442e-08	Up
TULP2.chr19	3.57143	2.74033	208.823	1.4979e-10	1.6442e-08	Up
BRCA2.chr13	0.81262	6.91347	206.92	1.60296e-10	1.74449e-08	Up
P2RX5.chr17	1.44017	4.34371	206.248	1.64202e-10	1.77185e-08	Up
IL2.chr4	3.24072	2.99099	205.61	1.68008e-10	1.79769e-08	Up
SMTNL1.chr11	1.65243	6.06783	204.441	1.75242e-10	1.85946e-08	Up
CD5.chr11	-0.744024	7.30247	203.213	1.83226e-10	1.92812e-08	Down
LOC100131733.chr12	1.09971	4.87299	202.363	1.88992e-10	1.97248e-08	Up
APOL4.chr22	1.12103	5.18616	202.139	1.90549e-10	1.97257e-08	Up
TTLL4.chr2	-1.21351	6.48738	200.428	2.02896e-10	2.08345e-08	Down
TRIM8.chr10	-0.818413	5.78995	200.209	2.04538e-10	2.08351e-08	Down
WNT5B.chr12	-1.95407	2.11163	199.883	2.07015e-10	2.092e-08	Down
ART3.chr4	2.83797	1.25148	198.747	2.15916e-10	2.16477e-08	Up
APOBEC3D.chr22	0.798649	5.46502	197.377	2.27219e-10	2.26029e-08	Up
MYCL1.chr1	-3.1252	1.24354	195.952	2.39689e-10	2.36586e-08	Down
FGD2.chr6	1.51006	7.58551	194.957	2.4886e-10	2.43749e-08	Up
TUBA4A.chr2	-0.963945	5.47454	194.619	2.52058e-10	2.44997e-08	Down
SPON1.chr11	-0.684433	5.39882	194.392	2.54244e-10	2.45249e-08	Down
CLUAP1.chr16	0.792176	5.56398	194.011	2.57938e-10	2.46942e-08	Up
RAB31.chr18	0.974032	8.23286	192.905	2.69043e-10	2.55295e-08	Up
FAM26F.chr6	2.3164	5.97589	192.746	2.70673e-10	2.55295e-08	Up
PPP1R9B.chr17	-0.712287	7.11195	192.412	2.74159e-10	2.55546e-08	Down
FAM122C.chrX	0.860366	5.35487	192.336	2.74954e-10	2.55546e-08	Up
TTC21A.chr3	1.32549	5.42064	191.981	2.78723e-10	2.57173e-08	Up
LOC100128993.chr8	2.43178	2.15131	191.756	2.81133e-10	2.57442e-08	Up
STIM1.chr11	-0.756767	6.43523	191.43	2.84687e-10	2.57442e-08	Down
WNK1.chr12	-0.869775	8.50842	191.292	2.86196e-10	2.57442e-08	Down
LY6G6C.chr6	5.53081	1.18405	191.21	2.87102e-10	2.57442e-08	Up
NEXN.chr1	2.55053	7.30143	190.171	2.98852e-10	2.66104e-08	Up
NARF.chr17	0.727843	6.61486	189.761	3.03632e-10	2.68482e-08	Up
TP53I11.chr11	-0.973516	3.98178	188.648	3.17053e-10	2.77884e-08	Down
IL16.chr15	-0.992094	7.65596	188.521	3.18629e-10	2.77884e-08	Down
BMF.chr15	-0.893055	5.95747	188.267	3.21809e-10	2.78748e-08	Down
BPGM.chr7	1.09546	6.2385	187.125	3.36521e-10	2.89522e-08	Up
NCAPD2.chr12	-0.793049	5.89661	186.781	3.41108e-10	2.91498e-08	Down
TBC1D30.chr12	-1.64025	3.78286	185.242	3.62475e-10	3.07693e-08	Down
IL13RA1.chrX	-1.06695	7.24905	184.88	3.67727e-10	3.10084e-08	Down
RPS6KA5.chr14	1.02888	6.5785	184.317	3.76054e-10	3.1502e-08	Up
CD3E.chr11	-0.763508	7.62464	183.14	3.94152e-10	3.28022e-08	Down
LY9.chr1	-1.00647	5.92033	182.93	3.97495e-10	3.28656e-08	Down
RHBDD2.chr7	-0.66337	6.37633	181.841	4.15285e-10	3.37857e-08	Down
FNIP2.chr4	0.954216	7.96557	181.792	4.16097e-10	3.37857e-08	Up
SWT1.chr1	0.797319	5.75271	181.764	4.16583e-10	3.37857e-08	Up
MR1.chr1	0.715958	7.3182	181.453	4.21846e-10	3.38244e-08	Up
NCAPH.chr2	-1.24994	3.68613	181.122	4.27525e-10	3.38244e-08	Down
PSMA4.chr15	1.10007	9.09397	180.946	4.30586e-10	3.38244e-08	Up
EREG.chr4	-2.04707	10.8128	180.895	4.3147e-10	3.38244e-08	Down
TBC1D9.chr4	-1.04718	6.99626	180.83	4.32614e-10	3.38244e-08	Down
HDAC9.chr7	-1.26991	6.64682	180.808	4.32999e-10	3.38244e-08	Down
GSR.chr8	-1.68955	7.44931	180.074	4.46092e-10	3.44818e-08	Down
SCD.chr10	-1.60995	3.62062	180.014	4.472e-10	3.44818e-08	Down
ORAI1.chr12	-1.04261	5.38932	179.885	4.49539e-10	3.44818e-08	Down
CYP27A1.chr2	-2.63075	6.67966	179.723	4.52516e-10	3.45023e-08	Down
SNPH.chr20	-0.7691	4.40699	178.467	4.76384e-10	3.58594e-08	Down
CA2.chr8	-1.66692	3.612	178.296	4.79727e-10	3.58594e-08	Down
SLC7A5P2.chr16	1.04446	5.29704	178.138	4.82861e-10	3.58594e-08	Up
KIAA0889.chr20	-1.72701	4.64342	178.086	4.83888e-10	3.58594e-08	Down
CCDC109B.chr4	0.933394	7.44437	178.061	4.84396e-10	3.58594e-08	Up
GADD45A.chr1	-1.17676	4.66333	177.814	4.89345e-10	3.59026e-08	Down
CFH.chr1	1.48509	4.3525	177.75	4.90619e-10	3.59026e-08	Up
DMD.chrX	-1.314	3.47463	177.065	5.047e-10	3.6722e-08	Down
CHMP1B.chr18	-0.757723	7.45228	176.469	5.17298e-10	3.74248e-08	Down
INSR.chr19	-1.29028	3.02965	176.25	5.22029e-10	3.7482e-08	Down
ALDOA.chr16	-0.884904	9.05885	176.029	5.26841e-10	3.7482e-08	Down
SFT2D2.chr1	0.732936	6.29852	175.939	5.28801e-10	3.7482e-08	Up
NCOA7.chr6	1.54757	8.35051	175.891	5.29864e-10	3.7482e-08	Up
CD4.chr12	-0.632184	6.52414	175.176	5.45887e-10	3.84021e-08	Down
CHAMP1.chr13	-0.953193	5.34584	174.595	5.59307e-10	3.913e-08	Down
UBD.chr6	3.06275	4.30194	173.818	5.77858e-10	3.99972e-08	Up
FAM184A.chr6	0.821522	5.1189	173.812	5.77985e-10	3.99972e-08	Up
DTNA.chr18	-1.11047	3.25707	173.384	5.88507e-10	4.05052e-08	Down
NEURL3.chr2	1.81962	5.15085	172.902	6.00603e-10	4.09884e-08	Up
SYTL3.chr6	0.751467	7.28022	172.824	6.02584e-10	4.09884e-08	Up
SH2D3C.chr9	-0.826971	4.60826	172.722	6.05184e-10	4.09884e-08	Down
SLC31A2.chr9	0.99189	7.49948	172.062	6.22331e-10	4.19267e-08	Up
C5AR1.chr19	-1.3545	8.29993	171.74	6.30917e-10	4.22814e-08	Down
BCL2L14.chr12	2.28513	6.23813	171.301	6.42818e-10	4.26418e-08	Up
SYTL2.chr11	0.726586	7.21516	171.294	6.42992e-10	4.26418e-08	Up
SPTBN5.chr15	1.2041	5.51463	170.82	6.56133e-10	4.32243e-08	Up
SOCS2.chr12	1.28518	3.75386	170.734	6.58565e-10	4.32243e-08	Up
MTSS1.chr8	-1.44611	7.9786	170.547	6.63834e-10	4.33466e-08	Down
TGFBR3.chr1	-0.914031	7.17797	170.414	6.67636e-10	4.33725e-08	Down
VNN1.chr6	-1.95989	4.68033	169.853	6.83886e-10	4.42026e-08	Down
IL27.chr16	2.19281	4.48595	169.518	6.93813e-10	4.46178e-08	Up
PLCB3.chr11	-0.822032	5.3704	168.913	7.12132e-10	4.54776e-08	Down
IL18R1.chr2	0.93807	7.31827	168.771	7.16521e-10	4.54776e-08	Up
GM2A.chr5	-1.14397	6.35089	168.726	7.17899e-10	4.54776e-08	Down
ACO1.chr9	0.94929	7.04345	168.526	7.24129e-10	4.54933e-08	Up
G6PD.chrX	-0.966413	6.2663	168.489	7.25291e-10	4.54933e-08	Down
DNAJC15.chr13	0.932151	6.06116	168.121	7.3695e-10	4.5998e-08	Up
PMEPA1.chr20	0.85019	6.11989	167.87	7.45035e-10	4.61428e-08	Up
C17orf62.chr17	0.648181	7.91999	167.824	7.46519e-10	4.61428e-08	Up
MSR1.chr8	2.6481	8.68155	167.523	7.56351e-10	4.65247e-08	Up
TPP1.chr11	-1.06879	8.65303	167.269	7.64745e-10	4.68149e-08	Down
PEAK1.chr15	-0.687885	7.35626	166.916	7.76623e-10	4.70893e-08	Down
TLL2.chr10	3.61649	2.21881	166.733	7.82835e-10	4.72061e-08	Up
CHRNB2.chr1	1.63208	5.01566	166.545	7.89295e-10	4.72061e-08	Up
SNX6.chr14	1.01766	9.09539	166.534	7.89673e-10	4.72061e-08	Up
YPEL3.chr16	-0.778019	5.71269	166.319	7.9713e-10	4.72456e-08	Down
ST3GAL6.chr3	-1.51138	4.691	166.23	8.00249e-10	4.72456e-08	Down
GAS2L3.chr12	-1.79863	2.89995	166.097	8.04945e-10	4.72456e-08	Down
HTR7.chr10	-1.91551	3.44588	166.09	8.05175e-10	4.72456e-08	Down
MIR645.chr20	1.91791	1.05912	165.67	8.20153e-10	4.79037e-08	Up
LRRC71.chr1	3.07274	0.628265	165.513	8.25843e-10	4.80158e-08	Up
NAA25.chr12	0.769544	7.72753	164.936	8.47093e-10	4.90274e-08	Up
VAV2.chr9	0.883162	5.68	164.665	8.57288e-10	4.9393e-08	Up
FAS.chr10	1.01293	7.87632	164.404	8.67252e-10	4.94321e-08	Up
MIRLET7BHG.chr22	1.02289	4.20298	164.395	8.67614e-10	4.94321e-08	Up
BLZF1.chr1	1.0704	7.2531	164.343	8.69614e-10	4.94321e-08	Up
LOC100506033.chr19	0.654086	5.3225	164.171	8.76243e-10	4.95876e-08	Up
KLF2.chr19	-0.852782	6.48535	163.915	8.86235e-10	4.99311e-08	Down
AXL.chr19	1.77603	4.28949	162.82	9.30508e-10	5.19656e-08	Up
DNASE1L3.chr3	-2.46327	1.73617	162.639	9.38069e-10	5.21591e-08	Down
MGLL.chr3	-0.769901	7.42675	161.957	9.67183e-10	5.3515e-08	Down
ZBTB7B.chr1	-0.808661	6.23549	161.872	9.7086e-10	5.3515e-08	Down
C14orf159.chr14	0.944285	7.16286	161.672	9.79629e-10	5.36558e-08	Up
TMEM62.chr15	1.08578	6.74026	161.601	9.82743e-10	5.36558e-08	Up
PTCH1.chr9	-1.15266	3.23262	161.526	9.86056e-10	5.36558e-08	Down
PABPC4.chr1	-0.652358	7.73826	161.272	9.97407e-10	5.40425e-08	Down
FADS2.chr11	-2.42818	3.22652	161.091	1.0056e-09	5.42226e-08	Down
CTNND1.chr11	-1.27702	2.17224	161.01	1.00925e-09	5.42226e-08	Down
GLG1.chr16	-0.699832	8.19129	160.67	1.02485e-09	5.48293e-08	Down
EIF3F.chr11	-0.756084	7.45547	160.311	1.04164e-09	5.54945e-08	Down
MIR17HG.chr13	0.633562	5.95309	159.909	1.06081e-09	5.62803e-08	Up
GZMB.chr14	1.08539	8.00914	159.464	1.08246e-09	5.71905e-08	Up
MGAM.chr7	-1.16353	5.31029	159.077	1.10172e-09	5.77925e-08	Down
CHI3L2.chr1	1.18807	4.16664	159.053	1.10293e-09	5.77925e-08	Up
LAT2.chr7	0.630728	5.56843	158.866	1.11237e-09	5.80484e-08	Up
TNFRSF10B.chr8	-0.72642	7.46202	158.137	1.15013e-09	5.96238e-08	Down
FBRS.chr16	-0.686511	7.75827	158.103	1.15193e-09	5.96238e-08	Down
KIAA1598.chr10	-0.769608	6.25925	157.735	1.17155e-09	6.03004e-08	Down
UNC119.chr17	-0.750857	5.25626	157.681	1.17447e-09	6.03004e-08	Down
KLHL6.chr3	0.602668	7.67968	157.386	1.19051e-09	6.07764e-08	Up
RAD23B.chr9	-0.707631	7.80654	157.336	1.19329e-09	6.07764e-08	Down
SH3BGRL3.chr1	-0.918687	8.92717	157.197	1.20095e-09	6.09232e-08	Down
MOB3A.chr19	-0.784072	7.07385	157.007	1.21152e-09	6.12156e-08	Down
DUSP2.chr2	-0.779861	7.97313	156.845	1.2206e-09	6.14303e-08	Down
UBN1.chr16	-0.619869	7.18592	156.387	1.24674e-09	6.23716e-08	Down
CYP1B1.chr2	-1.19433	10.5822	156.346	1.2491e-09	6.23716e-08	Down
CXCL6.chr4	-3.06998	2.97709	156.206	1.25725e-09	6.2468e-08	Down
CDK17.chr12	0.628122	8.06002	156.099	1.26352e-09	6.2468e-08	Up
CCL7.chr17	1.57473	10.069	156.061	1.26575e-09	6.2468e-08	Up
PGAP1.chr2	1.27312	9.76063	155.775	1.28263e-09	6.30567e-08	Up
RALA.chr7	0.684531	8.4278	155.587	1.29392e-09	6.31721e-08	Up
MYH9.chr22	-0.861062	10.2497	155.571	1.2949e-09	6.31721e-08	Down
LRRN2.chr1	1.49851	4.24512	154.863	1.33833e-09	6.50419e-08	Up
HEATR6.chr17	-0.787723	5.05872	154.776	1.34382e-09	6.50601e-08	Down
ARHGDIB.chr12	-0.92816	8.99952	154.512	1.36049e-09	6.55556e-08	Down
C20orf195.chr20	1.41054	2.47191	154.44	1.3651e-09	6.55556e-08	Up
SREBF2.chr22	-0.599904	8.18976	154.372	1.36949e-09	6.55556e-08	Down
AGPAT9.chr4	-1.63505	6.04961	154.254	1.37711e-09	6.5673e-08	Down
GPBP1.chr5	0.847546	9.64283	153.801	1.40671e-09	6.65333e-08	Up
CD109.chr6	1.01228	7.36414	153.783	1.40786e-09	6.65333e-08	Up
PI4K2A.chr10	-0.825331	6.28097	153.739	1.41082e-09	6.65333e-08	Down
SERTAD2.chr2	-0.847212	6.51052	153.285	1.44128e-09	6.77188e-08	Down
RCOR1.chr14	-0.798982	6.81396	152.883	1.46892e-09	6.87638e-08	Down
EIF4E3.chr3	0.860257	7.5437	152.255	1.5133e-09	7.05819e-08	Up
POU2F2.chr19	-1.04244	7.58917	152.092	1.52505e-09	7.0722e-08	Down
TP53INP2.chr20	-1.32656	6.14812	152.06	1.52741e-09	7.0722e-08	Down
DYNLT1.chr6	1.4921	8.69605	151.251	1.58738e-09	7.31758e-08	Up
P2RX5-TAX1BP3.chr17	1.28715	4.3142	151.192	1.5919e-09	7.31758e-08	Up
EP300.chr22	-0.665217	8.59104	151.028	1.60437e-09	7.34836e-08	Down
ATP1A1.chr1	-0.826557	9.60073	150.292	1.66203e-09	7.57337e-08	Down
GPR162.chr12	-2.25082	3.2199	150.25	1.66539e-09	7.57337e-08	Down
KIT.chr4	-1.10939	2.81489	149.935	1.69075e-09	7.61209e-08	Down
KANK2.chr19	-1.47018	2.43425	149.927	1.69146e-09	7.61209e-08	Down
AMICA1.chr11	-1.19855	6.34893	149.922	1.69184e-09	7.61209e-08	Down
MMAA.chr4	0.821441	5.6308	149.553	1.7222e-09	7.72141e-08	Up
RBM43.chr2	0.717606	7.00059	149.172	1.7542e-09	7.83729e-08	Up
RAI1.chr17	-0.602445	5.36265	148.936	1.77437e-09	7.88115e-08	Down
IFNA22P.chr9	4.67207	0.505274	148.882	1.77899e-09	7.88115e-08	Up
ARNTL2.chr12	0.628268	6.55737	148.84	1.78259e-09	7.88115e-08	Up
LOC440900.chr2	2.86796	0.618177	148.646	1.79944e-09	7.92811e-08	Up
ME1.chr6	-2.36884	3.76447	148.463	1.81554e-09	7.97147e-08	Down
DAB2.chr5	-1.62954	4.45469	148.077	1.84992e-09	8.0945e-08	Down
SIGLEC9.chr19	-1.76122	5.32865	147.958	1.86065e-09	8.11359e-08	Down
SAMD4A.chr14	1.64252	6.19061	147.589	1.89449e-09	8.23294e-08	Up
SYK.chr9	-0.779478	6.80808	147.438	1.90851e-09	8.26566e-08	Down
ANKRD22.chr10	2.93459	7.02327	147.218	1.92919e-09	8.3269e-08	Up
BLK.chr8	-1.21533	3.97049	146.753	1.97358e-09	8.48973e-08	Down
TAF4B.chr18	0.606134	6.7178	146.584	1.99011e-09	8.53201e-08	Up
MTVR2.chr17	2.05298	2.5534	146.278	2.02027e-09	8.59616e-08	Up
TARBP1.chr1	0.783532	6.86444	146.21	2.02703e-09	8.59616e-08	Up
LRP1.chr12	-0.974962	6.58136	146.172	2.03083e-09	8.59616e-08	Down
SNX18.chr5	-0.837591	5.84497	146.13	2.03507e-09	8.59616e-08	Down
SLA.chr8	0.642005	7.98511	146.092	2.03883e-09	8.59616e-08	Up
HDX.chrX	1.05444	4.82294	145.916	2.0566e-09	8.62156e-08	Up
MYO1A.chr12	2.10974	1.44818	145.843	2.06401e-09	8.62156e-08	Up
C5orf41.chr5	0.775556	9.22449	145.832	2.06517e-09	8.62156e-08	Up
SMAP2.chr1	-0.885785	8.51012	145.629	2.08601e-09	8.66029e-08	Down
NKD1.chr16	0.972519	4.71678	145.609	2.08805e-09	8.66029e-08	Up
APOBEC3H.chr22	0.941639	4.11819	145.382	2.11167e-09	8.67006e-08	Up
PTPN12.chr7	-0.749427	8.49263	145.364	2.11349e-09	8.67006e-08	Down
HEY1.chr8	-2.26741	3.42882	145.338	2.11628e-09	8.67006e-08	Down
CLIP2.chr7	-1.06372	5.18087	145.313	2.11884e-09	8.67006e-08	Down
C19orf12.chr19	0.653853	6.23797	145.26	2.12445e-09	8.67006e-08	Up
FAIM3.chr1	-0.651623	7.64538	144.953	2.15701e-09	8.75827e-08	Down
ADIPOR1.chr1	-0.9261	7.8949	144.927	2.15982e-09	8.75827e-08	Down
CYBASC3.chr11	-0.687474	6.88162	144.83	2.17025e-09	8.77264e-08	Down
MCOLN1.chr19	-0.833901	4.70456	144.503	2.20579e-09	8.87887e-08	Down
NAGK.chr2	0.799448	8.2562	144.461	2.21048e-09	8.87887e-08	Up
CRTAP.chr3	-0.59314	5.25017	144.306	2.22761e-09	8.89701e-08	Down
CDKN2B.chr9	-1.11552	5.53915	144.293	2.22897e-09	8.89701e-08	Down
CSTF3.chr11	0.914537	6.46073	144.195	2.23992e-09	8.91279e-08	Up
PHF12.chr17	-0.646935	7.10098	144.015	2.26015e-09	8.96525e-08	Down
CD14.chr5	-2.28791	6.54215	143.818	2.28252e-09	9.00426e-08	Down
DHCR24.chr1	-1.47694	3.46972	143.804	2.28412e-09	9.00426e-08	Down
SCLT1.chr4	0.913392	6.0988	143.732	2.2923e-09	9.00858e-08	Up
BMPR2.chr2	0.829113	7.63561	143.496	2.31962e-09	9.08793e-08	Up
CASP10.chr2	1.17826	8.35417	143.374	2.33382e-09	9.11551e-08	Up
CPEB4.chr5	-0.833561	7.08335	143.282	2.34456e-09	9.12943e-08	Down
DECR1.chr8	0.935877	6.40924	142.831	2.39834e-09	9.28209e-08	Up
FYTTD1.chr3	0.814333	9.03773	142.619	2.42405e-09	9.33594e-08	Up
RPRD2.chr1	-0.588138	6.39562	142.537	2.43409e-09	9.33594e-08	Down
IFI27.chr14	2.4565	5.21284	142.5	2.43868e-09	9.33594e-08	Up
RASGRP3.chr2	1.02351	6.99167	142.396	2.45142e-09	9.33594e-08	Up
WBP2.chr17	-0.742494	7.10284	142.389	2.45236e-09	9.33594e-08	Down
SLC25A47.chr14	3.21741	0.428015	142.357	2.45625e-09	9.33594e-08	Up
MORC3.chr21	0.756278	9.24473	141.929	2.51e-09	9.51185e-08	Up
ORMDL3.chr17	0.653411	7.06411	141.752	2.53255e-09	9.54094e-08	Up
MFN1.chr3	0.728074	7.66458	141.696	2.53974e-09	9.54094e-08	Up
ACOT9.chrX	0.742422	7.983	141.693	2.54016e-09	9.54094e-08	Up
ATP6AP1.chrX	-0.906234	7.04908	141.458	2.57056e-09	9.62676e-08	Down
PKM2.chr15	-0.895119	10.884	140.58	2.68803e-09	1.0031e-07	Down
IL18RAP.chr2	0.912466	7.98822	140.535	2.69427e-09	1.0031e-07	Up
ADAMTSL4.chr1	1.75802	6.60024	140.471	2.70314e-09	1.00347e-07	Up
KPNA5.chr6	0.635713	5.8875	140.159	2.74662e-09	1.01665e-07	Up
NCOA1.chr2	-0.825256	7.62313	140	2.76895e-09	1.02052e-07	Down
GRIP1.chr12	1.20666	4.25879	139.971	2.7731e-09	1.02052e-07	Up
ALOX15B.chr17	-3.1073	0.948057	139.331	2.8658e-09	1.04908e-07	Down
KCNH7.chr2	3.27432	0.541031	139.321	2.8672e-09	1.04908e-07	Up
SLC36A1.chr5	-0.884703	5.89158	139.254	2.87706e-09	1.04967e-07	Down
ADAD2.chr16	3.64997	1.37751	139.111	2.89834e-09	1.05442e-07	Up
C1GALT1C1.chrX	0.858027	5.78342	138.74	2.95434e-09	1.06572e-07	Up
C19orf66.chr19	0.910983	8.59438	138.69	2.96211e-09	1.06572e-07	Up
TMOD1.chr9	-2.1704	3.05945	138.642	2.96945e-09	1.06572e-07	Down
PTGR1.chr9	-1.63143	4.51761	138.592	2.97712e-09	1.06572e-07	Down
TCL1A.chr14	-1.51271	3.61846	138.575	2.97967e-09	1.06572e-07	Down
STAM.chr10	-0.633973	5.54684	138.456	2.99816e-09	1.06572e-07	Down
CCNI.chr4	-0.789838	8.29949	138.44	3.00055e-09	1.06572e-07	Down
TFE3.chrX	-0.675425	7.57492	138.342	3.0159e-09	1.06572e-07	Down
SLC27A2.chr15	0.881626	4.3981	138.293	3.02353e-09	1.06572e-07	Up
CACNA1I.chr22	-1.47297	3.57618	138.272	3.02678e-09	1.06572e-07	Down
PI4K2B.chr4	1.13631	9.34394	138.253	3.02986e-09	1.06572e-07	Up
NRIP1.chr21	0.937186	7.80061	137.5	3.15062e-09	1.10261e-07	Up
PREX1.chr20	-0.679185	8.44408	137.47	3.1556e-09	1.10261e-07	Down
SLC36A4.chr11	-0.659076	6.16888	137.42	3.16374e-09	1.10261e-07	Down
MAPRE2.chr18	-0.810235	6.82028	137.386	3.16935e-09	1.10261e-07	Down
CTSF.chr11	-0.93583	3.15605	137.281	3.1868e-09	1.10566e-07	Down
NDFIP2.chr13	1.1171	4.98094	137.167	3.2058e-09	1.10922e-07	Up
NT5C3.chr7	1.88959	10.1816	137.066	3.22277e-09	1.11207e-07	Up
ICAM5.chr19	3.54018	3.16665	136.94	3.24402e-09	1.11638e-07	Up
FAM63A.chr1	-1.45557	2.71629	136.779	3.27148e-09	1.1228e-07	Down
TIA1.chr2	0.789533	8.95883	136.559	3.30932e-09	1.12763e-07	Up
PLOD1.chr1	-1.18059	3.71979	136.554	3.31018e-09	1.12763e-07	Down
ATP8B1.chr18	0.901786	4.47247	136.543	3.31214e-09	1.12763e-07	Up
MAP3K3.chr17	-0.637616	6.83314	136.388	3.3391e-09	1.12979e-07	Down
ZNF746.chr7	-0.704313	5.88471	136.363	3.34354e-09	1.12979e-07	Down
RBM34.chr1	0.585442	6.54505	136.354	3.34509e-09	1.12979e-07	Up
ATRN.chr20	-0.618256	6.11729	136.11	3.38828e-09	1.14135e-07	Down
NOD1.chr7	1.13539	6.65828	136.052	3.39861e-09	1.14181e-07	Up
UNC5A.chr5	1.47292	2.33421	135.316	3.53298e-09	1.18383e-07	Up
FRMD3.chr9	1.52247	4.5306	135.23	3.54909e-09	1.1861e-07	Up
CASP7.chr10	0.991213	7.46311	135.145	3.56499e-09	1.18661e-07	Up
FXYD5.chr19	-0.613815	7.55377	135.123	3.56925e-09	1.18661e-07	Down
MED13L.chr12	-0.680647	8.38464	134.616	3.66643e-09	1.21574e-07	Down
ZNF107.chr7	0.706269	7.55874	134.089	3.77052e-09	1.24701e-07	Up
IRF8.chr16	1.03292	8.55851	133.761	3.83716e-09	1.26577e-07	Up
RNPEP.chr1	-0.61175	5.82711	133.421	3.90739e-09	1.2856e-07	Down
IGF2BP3.chr7	1.71612	3.77419	133.28	3.93705e-09	1.29202e-07	Up
HMGN2P46.chr15	1.59932	5.19785	132.978	4.0014e-09	1.3097e-07	Up
SLC26A11.chr17	0.715474	7.35057	132.893	4.01968e-09	1.3097e-07	Up
UBA7.chr3	0.847093	8.52295	132.836	4.03186e-09	1.3097e-07	Up
CREM.chr10	0.990487	9.09867	132.835	4.03206e-09	1.3097e-07	Up
DGAT2.chr11	-1.68146	4.85737	132.693	4.06309e-09	1.31354e-07	Down
POMP.chr13	0.832117	7.53233	132.686	4.06452e-09	1.31354e-07	Up
SLC25A3.chr12	-0.655541	8.51307	132.53	4.09874e-09	1.32125e-07	Down
LOC100506801.chr1	0.992374	3.55508	132.353	4.13806e-09	1.33055e-07	Up
CPAMD8.chr19	-1.23873	3.82843	132.068	4.20223e-09	1.34778e-07	Down
LCK.chr1	-0.664417	7.22941	131.926	4.23453e-09	1.35326e-07	Down
MAP1A.chr15	-2.23105	3.5964	131.9	4.24056e-09	1.35326e-07	Down
GCH1.chr14	1.34481	9.78744	131.784	4.26723e-09	1.35837e-07	Up
B4GALT4.chr3	0.708279	5.49711	131.701	4.2865e-09	1.3611e-07	Up
MEF2C.chr5	-0.701726	5.91233	131.64	4.3007e-09	1.36221e-07	Down
GRK6.chr5	-0.632111	6.45743	131.398	4.35733e-09	1.37672e-07	Down
MIER1.chr1	0.687836	8.53492	131.23	4.39716e-09	1.38587e-07	Up
ADAM19.chr5	1.26177	8.47848	131.123	4.423e-09	1.39057e-07	Up
TOR3A.chr1	0.609324	6.31122	130.965	4.46096e-09	1.39905e-07	Up
CYP51A1.chr7	-0.713865	6.55543	130.794	4.5027e-09	1.40528e-07	Down
SEPT9.chr17	-0.750485	8.43785	130.299	4.62606e-09	1.44019e-07	Down
RXFP1.chr4	2.99301	1.69367	129.87	4.73594e-09	1.46365e-07	Up
SAV1.chr14	-0.880912	5.87916	129.865	4.73736e-09	1.46365e-07	Down
EHD3.chr2	-1.10048	3.21142	129.839	4.74406e-09	1.46365e-07	Down
NDUFB3.chr2	0.623387	5.48694	129.764	4.76364e-09	1.46365e-07	Up
ZBP1.chr20	0.968795	8.28171	129.742	4.76936e-09	1.46365e-07	Up
RANBP9.chr6	-0.606623	6.65262	129.738	4.7704e-09	1.46365e-07	Down
LOC100507495.chr20	0.620266	4.59751	129.545	4.82121e-09	1.47215e-07	Up
KCNJ2.chr17	-0.879661	8.22365	129.401	4.85939e-09	1.47698e-07	Down
EXOC2.chr6	0.597349	7.57472	129.205	4.91223e-09	1.4888e-07	Up
PTPRS.chr19	-1.83109	3.29497	129.167	4.92253e-09	1.4888e-07	Down
TRADD.chr16	0.838463	7.27165	129.004	4.96684e-09	1.49864e-07	Up
HAPLN3.chr15	1.54027	7.96688	128.96	4.9789e-09	1.49873e-07	Up
C4orf3.chr4	0.665972	8.17318	128.845	5.01075e-09	1.50476e-07	Up
HNRNPA0.chr5	-0.805448	7.65585	128.728	5.04323e-09	1.50741e-07	Down
CPVL.chr7	1.41085	5.91792	128.394	5.13719e-09	1.52831e-07	Up
WAS.chrX	-0.692043	6.41904	128.296	5.16526e-09	1.53308e-07	Down
BLVRA.chr7	1.17315	6.48618	128.162	5.20379e-09	1.53938e-07	Up
PNRC1.chr6	-0.712476	9.11216	128.136	5.21128e-09	1.53938e-07	Down
LILRA6.chr19	0.883416	6.81044	128.096	5.22273e-09	1.53938e-07	Up
LPCAT2.chr16	0.975253	5.63993	128.01	5.24787e-09	1.54193e-07	Up
PRKAG2.chr7	0.792613	7.65104	127.983	5.25561e-09	1.54193e-07	Up
SECTM1.chr17	1.63012	7.07508	127.805	5.30797e-09	1.55371e-07	Up
CPT1A.chr11	0.601983	6.80114	127.636	5.35803e-09	1.55873e-07	Up
STK3.chr8	0.686063	5.53477	127.626	5.36113e-09	1.55873e-07	Up
BCL7A.chr12	-1.06187	3.06499	127.623	5.36183e-09	1.55873e-07	Down
HSDL2.chr9	0.643608	5.16833	127.508	5.39653e-09	1.56405e-07	Up
APBB1IP.chr10	-0.804636	6.5979	127.48	5.4047e-09	1.56405e-07	Down
TTC37.chr5	0.60271	8.159	127.243	5.47687e-09	1.58134e-07	Up
APBA2.chr15	-0.598539	5.50985	127.066	5.5311e-09	1.59338e-07	Down
PHLPP1.chr18	-1.0603	5.08172	126.9	5.58275e-09	1.60248e-07	Down
GSDMD.chr8	0.974142	7.85149	126.884	5.58785e-09	1.60248e-07	Up
DDN.chr12	3.54117	0.237884	126.655	5.66004e-09	1.61953e-07	Up
WBP11.chr12	-0.886447	6.80853	126.592	5.67978e-09	1.62008e-07	Down
RNF130.chr5	-0.599063	6.53534	126.569	5.68738e-09	1.62008e-07	Down
SESN2.chr1	-0.857084	5.15907	126.357	5.75531e-09	1.63575e-07	Down
GPR114.chr16	-1.16886	3.05335	126.318	5.76808e-09	1.63575e-07	Down
CASP3.chr4	0.72259	7.62688	126.249	5.79039e-09	1.63842e-07	Up
ASAP1.chr8	-0.96069	7.77652	126.039	5.85915e-09	1.65324e-07	Down
SIK2.chr11	-0.606085	5.73161	126.009	5.86897e-09	1.65324e-07	Down
MVD.chr16	-0.622961	5.57636	125.935	5.89366e-09	1.65324e-07	Down
DIP2C.chr10	1.01008	3.9086	125.932	5.89469e-09	1.65324e-07	Up
ZBTB46.chr20	-1.09486	3.20436	125.698	5.97282e-09	1.67147e-07	Down
CFP.chrX	-0.752848	7.46133	125.394	6.07653e-09	1.69092e-07	Down
FAM129C.chr19	-1.173	3.44493	125.344	6.09349e-09	1.69092e-07	Down
COL8A2.chr1	2.29916	2.22785	125.339	6.09544e-09	1.69092e-07	Up
SLC12A6.chr15	-0.669081	8.21039	124.887	6.25348e-09	1.72723e-07	Down
THRA.chr17	-1.16879	3.01172	124.778	6.29225e-09	1.73418e-07	Down
DRAM1.chr12	0.690877	8.3456	124.303	6.46467e-09	1.77402e-07	Up
TDRD7.chr9	0.942272	8.92571	124.203	6.50178e-09	1.78037e-07	Up
CD69.chr12	1.32739	9.26421	124.07	6.55147e-09	1.79013e-07	Up
ZFAND5.chr9	-0.64457	8.76709	123.748	6.67316e-09	1.81602e-07	Down
SNX12.chrX	-0.630064	6.13713	123.713	6.68627e-09	1.81602e-07	Down
DNAH17.chr17	0.95444	5.43761	123.706	6.68904e-09	1.81602e-07	Up
KCND1.chrX	1.52461	3.44333	123.537	6.75402e-09	1.82976e-07	Up
HDAC4.chr2	0.680397	7.46584	123.478	6.77716e-09	1.83214e-07	Up
DTX1.chr12	-1.51856	2.13843	123.029	6.95414e-09	1.87203e-07	Down
OSBPL10.chr3	-1.15339	2.90712	122.979	6.97397e-09	1.87341e-07	Down
IFNA8.chr9	11.0914	2.73808	1129.41	7.04365e-09	1.87408e-07	Up
SIRPG.chr20	-1.55576	1.4927	122.801	7.04582e-09	1.87408e-07	Down
POM121C.chr7	-0.684803	4.44791	122.8	7.04628e-09	1.87408e-07	Down
FAM71A.chr1	3.76687	0.616439	122.791	7.05007e-09	1.87408e-07	Up
IFNE.chr9	2.70944	0.0041175	122.744	7.06907e-09	1.87522e-07	Up
SLC25A24.chr1	0.641869	7.55696	122.672	7.0985e-09	1.87614e-07	Up
XRN1.chr3	1.15376	11.1502	122.664	7.10202e-09	1.87614e-07	Up
KSR1.chr17	0.73904	6.14788	122.563	7.14322e-09	1.87923e-07	Up
PVRL1.chr11	-1.36118	3.65191	122.519	7.16173e-09	1.88021e-07	Down
CXCL9.chr4	2.43498	7.52186	122.319	7.24492e-09	1.89657e-07	Up
HLA-DMB.chr6	-1.04247	5.05857	122.293	7.25579e-09	1.89657e-07	Down
SLC16A12.chr10	3.05741	3.55375	122.114	7.33124e-09	1.90531e-07	Up
TKT.chr3	-0.853506	7.08467	122.112	7.33215e-09	1.90531e-07	Down
MASTL.chr10	0.901737	7.19274	121.816	7.45911e-09	1.93436e-07	Up
CSDA.chr12	-0.93816	6.37004	121.514	7.59114e-09	1.96459e-07	Down
DHCR7.chr11	-0.998819	3.67571	121.225	7.72002e-09	1.99362e-07	Down
LOC100505681.chr19	1.11864	2.89087	121.193	7.7346e-09	1.99362e-07	Up
L2HGDH.chr14	0.769103	5.24559	121.138	7.75924e-09	1.99593e-07	Up
PARP15.chr3	0.68301	7.85389	121.051	7.79891e-09	2.00209e-07	Up
CD300LD.chr17	5.33287	2.17439	120.954	7.84328e-09	2.00626e-07	Up
ANO5.chr11	1.85477	3.11034	120.946	7.84667e-09	2.00626e-07	Up
ITGAE.chr17	0.830892	5.70266	120.795	7.91613e-09	2.00902e-07	Up
KARS.chr16	0.691581	8.57603	120.79	7.91881e-09	2.00902e-07	Up
PLA1A.chr3	2.18238	0.516201	120.786	7.92058e-09	2.00902e-07	Up
APOL2.chr22	1.00612	8.93016	120.694	7.96331e-09	2.01335e-07	Up
DCLRE1B.chr1	-1.3435	3.40353	120.655	7.98143e-09	2.01335e-07	Down
LGR6.chr1	-1.66576	2.19229	120.647	7.98509e-09	2.01335e-07	Down
ATP6V0E2.chr7	-0.82957	3.70865	120.593	8.01041e-09	2.01574e-07	Down
ACVR1C.chr2	0.919472	4.65625	120.454	8.07597e-09	2.02177e-07	Up
IRS2.chr13	-0.951435	5.14525	120.371	8.11528e-09	2.02177e-07	Down
EMILIN2.chr18	-0.865594	8.54331	120.357	8.122e-09	2.02177e-07	Down
RABGAP1L.chr1	1.04872	8.73951	120.347	8.12699e-09	2.02177e-07	Up
CXCL1.chr4	-2.50993	9.37758	120.341	8.12964e-09	2.02177e-07	Down
AIDA.chr1	0.909493	8.56407	120.223	8.18625e-09	2.03188e-07	Up
RALGAPA2.chr20	-0.795039	6.31112	119.809	8.38807e-09	2.07016e-07	Down
IL3RA.chrX	0.586775	6.207	119.748	8.41804e-09	2.07016e-07	Up
MPZL3.chr11	-0.755402	4.57186	119.741	8.42178e-09	2.07016e-07	Down
FNDC4.chr2	-2.78216	1.61628	119.706	8.43904e-09	2.07041e-07	Down
PTPN2.chr18	0.737942	7.73326	119.541	8.52181e-09	2.0867e-07	Up
PPP3CA.chr4	-0.616209	6.76234	119.49	8.54727e-09	2.08891e-07	Down
KRCC1.chr2	0.597274	7.04112	119.44	8.57274e-09	2.09003e-07	Up
HMGCR.chr5	-0.686476	7.56286	119.416	8.58468e-09	2.09003e-07	Down
PRR5.chr22	1.82998	5.81495	119.254	8.66747e-09	2.10616e-07	Up
MEFV.chr16	1.22196	6.62881	119.155	8.71841e-09	2.11371e-07	Up
RARRES3.chr11	0.903302	7.42866	119.04	8.77787e-09	2.12055e-07	Up
AHR.chr7	-0.881608	9.85615	119.01	8.79331e-09	2.12055e-07	Down
KRT1.chr12	-1.70505	2.00762	118.973	8.81303e-09	2.12129e-07	Down
ATG9A.chr2	-0.704342	5.95888	118.911	8.84505e-09	2.12498e-07	Down
PADI2.chr1	-1.89934	1.81823	118.665	8.97534e-09	2.14818e-07	Down
PPP1R15B.chr1	-0.813226	8.74744	118.375	9.13155e-09	2.18146e-07	Down
IFNB1.chr9	3.19647	4.67645	118.313	9.16507e-09	2.18537e-07	Up
STEAP4.chr7	-3.05931	5.21372	118.137	9.26176e-09	2.2043e-07	Down
CCNG2.chr4	-0.621254	5.77946	118.036	9.31789e-09	2.2094e-07	Down
PLA2G7.chr6	-0.985796	8.15883	117.916	9.38506e-09	2.2162e-07	Down
NELL2.chr12	-1.04337	7.33652	117.893	9.39796e-09	2.2162e-07	Down
CNN2.chr19	-1.04483	6.34909	117.844	9.42558e-09	2.2162e-07	Down
GSN.chr9	0.834899	5.83562	117.835	9.43064e-09	2.2162e-07	Up
HSP90AA1.chr14	1.0364	11.2723	117.817	9.44078e-09	2.2162e-07	Up
ATP2B1.chr12	-1.18653	10.0229	117.774	9.46516e-09	2.2162e-07	Down
TMEM126B.chr11	0.817122	6.93543	117.768	9.46839e-09	2.2162e-07	Up
EEPD1.chr7	-1.56379	5.53679	117.548	9.59376e-09	2.24142e-07	Down
AKR1C2.chr10	-2.14556	3.30053	117.455	9.64748e-09	2.24984e-07	Down
FAM115C.chr7	0.597435	7.57706	117.373	9.69505e-09	2.25166e-07	Up
BRIP1.chr17	0.837565	5.02223	117.365	9.69959e-09	2.25166e-07	Up
ENPP5.chr6	-1.33722	1.87345	117.35	9.70833e-09	2.25166e-07	Down
NOG.chr17	-1.01982	3.27048	117.221	9.78387e-09	2.26505e-07	Down
YBX1.chr1	-0.712732	9.43673	117.106	9.85198e-09	2.27668e-07	Down
LILRB3.chr19	0.708534	6.02116	116.83	1.00169e-08	2.30642e-07	Up
MGST1.chr12	-0.935284	6.67522	116.322	1.03289e-08	2.37398e-07	Down
ADRA2B.chr2	2.48608	2.04785	116.128	1.04506e-08	2.39359e-07	Up
CABLES1.chr18	-1.19719	1.76662	116.046	1.05031e-08	2.40099e-07	Down
ARRDC4.chr15	-1.29183	6.9593	116.013	1.05241e-08	2.40151e-07	Down
SLC7A11.chr4	-1.44754	11.6463	115.286	1.09991e-08	2.50539e-07	Down
ITPRIPL1.chr2	-0.726755	4.29246	115.172	1.10761e-08	2.51741e-07	Down
SWAP70.chr11	-0.912409	8.08267	115.15	1.10914e-08	2.51741e-07	Down
ARHGEF10L.chr1	0.832955	6.21582	115.021	1.11786e-08	2.53268e-07	Up
SPI1.chr11	-0.951606	8.14948	114.946	1.12303e-08	2.53989e-07	Down
ABHD8.chr19	-0.888598	2.68484	114.88	1.12758e-08	2.54565e-07	Down
RAPGEF3.chr12	1.3247	2.72648	114.72	1.13868e-08	2.56615e-07	Up
FYN.chr6	-0.66244	9.25176	114.59	1.14774e-08	2.582e-07	Down
PVR.chr19	-1.13007	4.34215	114.44	1.15833e-08	2.59665e-07	Down
KCNAB2.chr1	-0.594418	7.01714	114.316	1.16721e-08	2.60739e-07	Down
ERAP2.chr5	0.630584	8.24234	114.133	1.18041e-08	2.63224e-07	Up
SSB.chr2	0.98807	8.87341	113.951	1.19373e-08	2.65268e-07	Up
LOC100294362.chr17	1.19651	7.02223	113.951	1.19374e-08	2.65268e-07	Up
NR1D1.chr17	-0.951135	2.83099	113.829	1.20271e-08	2.66382e-07	Down
LOC728743.chr7	0.64409	6.50676	113.826	1.20294e-08	2.66382e-07	Up
HELB.chr12	0.898353	7.84564	113.755	1.20821e-08	2.66946e-07	Up
PPIF.chr10	-1.14472	9.15841	113.735	1.20967e-08	2.66946e-07	Down
CD38.chr4	1.31853	7.73015	113.559	1.22294e-08	2.69405e-07	Up
CDKN1B.chr12	-0.596642	8.49721	113.286	1.24376e-08	2.73047e-07	Down
ACP5.chr19	0.647601	5.44686	113.081	1.25968e-08	2.76068e-07	Up
PLBD2.chr12	-0.764596	4.84583	113.031	1.26356e-08	2.76442e-07	Down
ICAM4.chr19	2.25407	3.2991	112.921	1.27221e-08	2.77536e-07	Up
RAPGEF1.chr9	-0.69984	9.57512	112.912	1.27292e-08	2.77536e-07	Down
CXCL11.chr4	3.20719	10.7215	112.664	1.29272e-08	2.81371e-07	Up
SLC38A5.chrX	1.2327	6.89179	112.511	1.30507e-08	2.83574e-07	Up
FBXO6.chr1	1.12678	6.7676	112.391	1.31486e-08	2.84421e-07	Up
PTPRJ.chr11	-0.73702	9.22663	112.39	1.31496e-08	2.84421e-07	Down
DDX58.chr9	1.24425	11.0869	112.381	1.31567e-08	2.84421e-07	Up
USPL1.chr13	0.675089	7.50153	112.172	1.33297e-08	2.86962e-07	Up
HEMK1.chr3	0.644872	5.80591	112.166	1.3335e-08	2.86962e-07	Up
TIPIN.chr15	0.872452	4.06462	112.157	1.33418e-08	2.86962e-07	Up
LOC400685.chr19	-1.72388	1.25395	111.747	1.36892e-08	2.93441e-07	Down
TMEM173.chr5	0.726753	5.4469	111.671	1.37538e-08	2.94068e-07	Up
SULF2.chr20	0.896573	3.7219	111.659	1.37646e-08	2.94068e-07	Up
LOC643733.chr11	1.419	5.75687	111.03	1.43198e-08	3.03891e-07	Up
SGMS2.chr4	-1.42976	3.77178	110.832	1.44997e-08	3.07195e-07	Down
ZNF704.chr8	-1.25166	3.8372	110.74	1.45845e-08	3.08185e-07	Down
ATCAY.chr19	0.888249	4.0501	110.682	1.4638e-08	3.08185e-07	Up
SSH1.chr12	-0.685844	7.40328	110.656	1.4662e-08	3.08185e-07	Down
STARD10.chr11	-0.807977	4.22481	110.65	1.46674e-08	3.08185e-07	Down
MAML3.chr4	-0.803882	3.66471	110.527	1.47816e-08	3.09545e-07	Down
CETP.chr16	1.10348	5.00252	110.502	1.48051e-08	3.09545e-07	Up
DDAH2.chr6	0.787712	5.20794	110.056	1.52301e-08	3.1791e-07	Up
SQSTM1.chr5	-0.763459	9.81604	110.025	1.52602e-08	3.18016e-07	Down
ACVR1.chr2	-0.924532	6.67995	109.85	1.54302e-08	3.20511e-07	Down
PLXNB2.chr22	-0.88293	7.80791	109.679	1.55999e-08	3.23507e-07	Down
ADO.chr10	-0.59651	5.94914	109.405	1.58745e-08	3.28546e-07	Down
C9orf152.chr9	2.27726	0.440853	109.385	1.58945e-08	3.28546e-07	Up
RPS6KA1.chr1	-1.01514	6.69426	109.351	1.59294e-08	3.28735e-07	Down
OLIG1.chr21	1.91993	4.50514	109.307	1.59746e-08	3.29115e-07	Up
PTPN4.chr2	0.588738	6.70228	109.279	1.60032e-08	3.29115e-07	Up
ODF2L.chr1	0.756372	8.58259	109.257	1.60254e-08	3.29115e-07	Up
TTYH3.chr7	-1.04932	6.41113	109.021	1.62689e-08	3.32592e-07	Down
NBN.chr8	0.674461	9.33681	109.001	1.62898e-08	3.32592e-07	Up
ZNF697.chr1	-1.9495	5.44081	108.994	1.62972e-08	3.32592e-07	Down
HRASLS2.chr11	2.56308	1.52565	108.992	1.62992e-08	3.32592e-07	Up
CALHM2.chr10	-0.686304	4.23543	108.958	1.63355e-08	3.328e-07	Down
PLEKHG6.chr12	1.7587	3.74803	108.819	1.64817e-08	3.35241e-07	Up
MAN1C1.chr1	1.0893	6.00346	108.689	1.66192e-08	3.37499e-07	Up
PDZD8.chr10	-0.660936	5.15934	108.398	1.69333e-08	3.43331e-07	Down
PSMA2.chr7	0.931485	8.3707	108.274	1.70687e-08	3.45526e-07	Up
B3GNT2.chr2	0.767865	7.23248	108.218	1.71308e-08	3.46233e-07	Up
MGAT5B.chr17	-1.7554	1.71603	108.166	1.71882e-08	3.46843e-07	Down
TCEB3.chr1	-0.766513	7.0126	107.993	1.73808e-08	3.4962e-07	Down
PLEKHN1.chr1	1.10651	3.9019	107.85	1.75428e-08	3.52323e-07	Up
LOC100128593.chr9	2.28335	0.772336	107.618	1.78078e-08	3.57081e-07	Up
HEBP1.chr12	-0.957611	4.59613	107.562	1.78722e-08	3.57247e-07	Down
HCG27.chr6	0.821616	4.25306	107.456	1.79959e-08	3.58673e-07	Up
ATP6V0A1.chr17	-1.07672	4.72539	107.443	1.80112e-08	3.58673e-07	Down
RAD9A.chr11	0.708853	6.04346	107.429	1.8028e-08	3.58673e-07	Up
DHRSX.chrY	0.729003	4.67379	107.365	1.81026e-08	3.59594e-07	Up
ENPP2.chr8	1.45266	4.54998	107.139	1.83702e-08	3.63776e-07	Up
HEXDC.chr17	0.730857	5.95939	106.943	1.86065e-08	3.67312e-07	Up
SRPR.chr11	-0.788829	8.32783	106.896	1.86627e-08	3.67853e-07	Down
GDE1.chr16	-0.620855	5.71822	106.665	1.89472e-08	3.72306e-07	Down
CEBPA.chr19	-1.83265	2.91347	106.484	1.91716e-08	3.76137e-07	Down
FAM100A.chr16	-0.778058	4.36649	106.172	1.9568e-08	3.83322e-07	Down
CXCL16.chr17	-1.07866	8.3885	105.864	1.99674e-08	3.89472e-07	Down
NEFL.chr8	-2.00226	0.388013	105.836	2.00043e-08	3.89472e-07	Down
DIAPH1.chr5	-0.631239	8.6079	105.793	2.00605e-08	3.89969e-07	Down
USP18.chr22	1.5061	9.52307	105.678	2.02126e-08	3.92328e-07	Up
KLRG1.chr12	-0.90211	4.07886	105.529	2.04128e-08	3.95611e-07	Down
ENDOD1.chr11	1.20179	7.20634	105.444	2.0527e-08	3.9722e-07	Up
FAM26E.chr6	4.67455	-0.132781	105.387	2.0605e-08	3.98124e-07	Up
IDO1.chr8	2.08569	10.7398	105.268	2.07676e-08	4.0005e-07	Up
FAM101B.chr17	-0.785291	3.77841	105.226	2.08243e-08	4.00148e-07	Down
MS4A4A.chr11	2.03913	3.7789	105.218	2.08355e-08	4.00148e-07	Up
KIAA0895L.chr16	0.77363	3.99994	105.158	2.09185e-08	4.00535e-07	Up
PFN1.chr17	-0.749195	9.39998	104.945	2.12147e-08	4.04988e-07	Down
LPAR5.chr12	-1.03638	3.13021	104.913	2.12608e-08	4.0526e-07	Down
HSH2D.chr19	0.896578	8.8598	104.754	2.1485e-08	4.08921e-07	Up
GAS2L1.chr22	-1.55604	1.94876	104.642	2.16455e-08	4.10749e-07	Down
MCOLN2.chr1	0.840767	7.57918	104.56	2.17639e-08	4.1238e-07	Up
SGK223.chr8	-0.98364	4.15591	104.344	2.20787e-08	4.17104e-07	Down
IPCEF1.chr6	0.766434	8.20885	104.238	2.22347e-08	4.18809e-07	Up
VASP.chr19	-0.76674	8.35136	104.215	2.2269e-08	4.18834e-07	Down
FBXO39.chr17	3.17217	3.77964	104.171	2.23355e-08	4.18848e-07	Up
LOC79015.chr20	1.29234	4.26951	103.941	2.26806e-08	4.24694e-07	Up
SF3A1.chr22	-0.642727	7.64274	103.826	2.28547e-08	4.27326e-07	Down
DOCK2.chr5	-0.657808	8.10436	103.512	2.33406e-08	4.32425e-07	Down
CCL8.chr17	3.31852	8.61526	103.487	2.338e-08	4.32425e-07	Up
SEPX1.chr16	1.12589	5.46441	103.483	2.33861e-08	4.32425e-07	Up
MARCKS.chr6	-0.960786	10.1651	103.472	2.34035e-08	4.32425e-07	Down
CD99P1.chrY	0.730093	4.20357	103.446	2.3444e-08	4.32425e-07	Up
THBS1.chr15	-1.21879	13.7216	103.432	2.34671e-08	4.32425e-07	Down
CD2AP.chr6	0.792322	7.89053	103.4	2.35171e-08	4.32722e-07	Up
APOBEC3A.chr22	2.42203	9.89303	103.355	2.35885e-08	4.33002e-07	Up
SND1.chr7	-0.626525	7.51711	103.34	2.36121e-08	4.33002e-07	Down
SIRPB1.chr20	-1.32496	3.40876	103.325	2.36355e-08	4.33002e-07	Down
ANGPTL6.chr19	1.07417	3.20583	103.304	2.36684e-08	4.33002e-07	Up
TOMM40L.chr1	0.656629	4.95207	103.207	2.38234e-08	4.34169e-07	Up
NRP1.chr10	-1.26929	6.93347	103.2	2.38345e-08	4.34169e-07	Down
MYBPC3.chr11	1.38751	4.20059	103.156	2.39053e-08	4.34837e-07	Up
FCAR.chr19	-1.11481	8.01864	103.023	2.41209e-08	4.37509e-07	Down
MYO1F.chr19	-0.731804	7.84549	102.943	2.425e-08	4.39225e-07	Down
CASP8.chr2	0.639007	8.45912	102.894	2.43299e-08	4.40045e-07	Up
IL21.chr4	1.23563	3.28163	102.799	2.44869e-08	4.41224e-07	Up
FAR2.chr12	1.09895	4.93423	102.792	2.4499e-08	4.41224e-07	Up
DLL1.chr6	0.79294	4.94325	102.574	2.4861e-08	4.47112e-07	Up
CXCL3.chr4	-2.10294	8.85526	102.492	2.49997e-08	4.48972e-07	Down
RBMS2.chr12	0.920597	5.37029	102.397	2.51616e-08	4.51096e-07	Up
VCP.chr9	-0.78502	9.21263	102.381	2.51888e-08	4.51096e-07	Down
ASPH.chr8	-0.931864	8.53035	102.166	2.55576e-08	4.56417e-07	Down
HDAC5.chr17	-0.634082	6.20716	102.129	2.56225e-08	4.56934e-07	Down
JUND.chr19	-0.734555	7.1869	102.075	2.5716e-08	4.5796e-07	Down
TTC38.chr22	1.01753	6.07442	102.041	2.57747e-08	4.58365e-07	Up
PACSIN1.chr6	-2.21767	0.429011	101.841	2.61284e-08	4.63361e-07	Down
EPB41L3.chr18	-0.717756	8.76291	101.762	2.62697e-08	4.64772e-07	Down
TLR6.chr4	-0.798135	4.48069	101.755	2.6281e-08	4.64772e-07	Down
SCAF4.chr21	-0.673772	6.63984	101.711	2.63608e-08	4.65537e-07	Down
GCET2.chr3	0.751686	5.06444	101.647	2.64753e-08	4.66912e-07	Up
SP140.chr2	0.735457	8.22284	101.563	2.66269e-08	4.68935e-07	Up
TLK1.chr2	-0.618707	7.8245	101.495	2.67509e-08	4.70469e-07	Down
ELL3.chr15	0.772929	3.50657	101.363	2.69933e-08	4.74077e-07	Up
TMEM55A.chr8	-1.21567	2.74646	101.284	2.71387e-08	4.75973e-07	Down
PDCD1.chr2	0.995965	4.27158	101.065	2.75493e-08	4.81613e-07	Up
SOX15.chr17	2.21809	2.29002	101.052	2.75737e-08	4.81613e-07	Up
PER1.chr17	-0.988915	5.72843	100.832	2.79916e-08	4.88243e-07	Down
MLKL.chr16	0.870663	7.68667	100.654	2.83364e-08	4.93581e-07	Up
NOTCH2.chr1	-0.63826	9.57278	100.546	2.85479e-08	4.95286e-07	Down
WLS.chr1	-1.60462	1.42593	100.544	2.8551e-08	4.95286e-07	Down
TGFBRAP1.chr2	-0.653227	4.79031	100.465	2.8707e-08	4.97315e-07	Down
MIR143HG.chr5	0.788926	4.36797	100.232	2.91713e-08	5.03921e-07	Up
GNB4.chr3	0.806832	9.03525	100.2	2.92358e-08	5.03921e-07	Up
C9orf46.chr9	0.735553	5.17105	100.169	2.92986e-08	5.04014e-07	Up
PXT1.chr6	1.87101	1.09733	100.153	2.93312e-08	5.04014e-07	Up
CORO1C.chr12	-0.78903	7.55495	99.8196	3.00136e-08	5.14352e-07	Down
PRLR.chr5	1.83319	4.6511	99.7808	3.00945e-08	5.15044e-07	Up
OR52N4.chr11	1.12072	2.8258	99.6612	3.03446e-08	5.18628e-07	Up
BIRC2.chr11	0.65726	9.07816	99.4948	3.06968e-08	5.23944e-07	Up
ESPL1.chr12	-1.32361	4.39508	99.2905	3.11355e-08	5.30012e-07	Down
C17orf67.chr17	1.4485	2.34553	98.7335	3.23677e-08	5.48785e-07	Up
SUB1.chr5	0.729673	8.84273	98.6753	3.24996e-08	5.5029e-07	Up
OCIAD2.chr4	0.649724	5.73179	98.6395	3.25811e-08	5.50936e-07	Up
GZMA.chr5	0.855569	5.77569	98.5515	3.27821e-08	5.52924e-07	Up
RHOU.chr1	-1.12728	7.70439	98.55	3.27855e-08	5.52924e-07	Down
SRXN1.chr20	-1.2765	8.13025	98.4255	3.30725e-08	5.56993e-07	Down
SPRED2.chr2	-0.850673	4.73077	98.3081	3.33459e-08	5.58255e-07	Down
GPD2.chr2	0.861456	7.10744	98.3034	3.33569e-08	5.58255e-07	Up
FANCA.chr16	0.692964	4.9527	98.2964	3.33732e-08	5.58255e-07	Up
SRBD1.chr2	0.653975	5.62008	98.2813	3.34085e-08	5.58255e-07	Up
LOC388692.chr1	0.833955	6.84335	98.2149	3.35645e-08	5.58383e-07	Up
CD248.chr11	-2.57573	-0.528662	98.2065	3.35842e-08	5.58383e-07	Down
RBPMS.chr8	0.83586	3.54331	98.1906	3.36218e-08	5.58383e-07	Up
EIF1B.chr3	-0.734647	6.75831	98.156	3.37036e-08	5.58383e-07	Down
CXCR6.chr3	0.698931	5.41269	98.1477	3.37231e-08	5.58383e-07	Up
SCARB2.chr4	0.954116	8.53835	98.0325	3.39972e-08	5.62191e-07	Up
SSH2.chr17	-0.625567	7.88968	97.9832	3.41152e-08	5.6341e-07	Down
CHRNA6.chr8	0.958111	4.15238	97.94	3.42191e-08	5.64394e-07	Up
VAMP5.chr2	1.45015	5.23653	97.8908	3.43378e-08	5.64634e-07	Up
ATP10B.chr5	1.92808	2.24758	97.8857	3.435e-08	5.64634e-07	Up
CCNK.chr14	-0.610575	6.89961	97.8711	3.43855e-08	5.64634e-07	Down
TACR2.chr10	1.93739	0.634777	97.8605	3.44111e-08	5.64634e-07	Up
C17orf72.chr17	0.702585	3.80188	97.7714	3.46277e-08	5.67458e-07	Up
GNA15.chr19	-0.660294	6.65685	97.6918	3.48225e-08	5.69406e-07	Down
MICB.chr6	0.825229	6.39079	97.6567	3.49088e-08	5.69406e-07	Up
MYO5B.chr18	1.05263	2.45372	97.6565	3.49092e-08	5.69406e-07	Up
KIAA0040.chr1	1.21316	8.61866	97.6499	3.49255e-08	5.69406e-07	Up
AMPD2.chr1	-0.707988	5.58111	97.5505	3.51713e-08	5.71508e-07	Down
LAP3.chr4	1.10421	9.89762	97.5009	3.52948e-08	5.72494e-07	Up
GTF2B.chr1	0.774793	7.44676	97.4733	3.53636e-08	5.72881e-07	Up
C22orf28.chr22	1.0783	8.67219	97.4127	3.55152e-08	5.74607e-07	Up
FRY.chr13	-0.837863	4.69675	97.3502	3.56726e-08	5.7642e-07	Down
DNAJA1.chr9	0.815655	10.0405	97.2538	3.59167e-08	5.79245e-07	Up
SLC16A6.chr17	-1.08475	6.98855	97.2453	3.59384e-08	5.79245e-07	Down
LOC100233209.chr12	0.636874	7.19368	97.2176	3.60089e-08	5.79647e-07	Up
OLIG2.chr21	2.26208	3.9448	97.0803	3.63609e-08	5.82717e-07	Up
ZYX.chr7	-0.76591	7.6262	97.08	3.63615e-08	5.82717e-07	Down
TNFSF10.chr3	1.81225	10.9392	97.0246	3.65046e-08	5.83936e-07	Up
PLXND1.chr3	-0.877909	6.87334	96.9784	3.66246e-08	5.8486e-07	Down
GPR35.chr2	-1.02153	5.87093	96.967	3.66542e-08	5.8486e-07	Down
HECA.chr6	-0.603027	8.55729	96.9465	3.67075e-08	5.84977e-07	Down
LOC100131089.chr15	0.632924	4.06972	96.6463	3.74991e-08	5.96845e-07	Up
GOLIM4.chr3	-0.933391	3.95877	96.4464	3.80367e-08	6.04647e-07	Down
L3MBTL3.chr6	0.831618	7.31557	96.2214	3.86524e-08	6.12141e-07	Up
ZFP36L2.chr2	-0.805116	8.97938	96.1801	3.87669e-08	6.13191e-07	Down
SLC15A2.chr3	0.738205	4.26208	96.001	3.92665e-08	6.20324e-07	Up
BRSK2.chr11	1.08102	3.35217	95.7809	3.98906e-08	6.29401e-07	Up
SLC14A1.chr18	1.44457	3.04206	95.7618	3.99453e-08	6.29485e-07	Up
BATF3.chr1	1.57723	4.24155	95.7441	3.99961e-08	6.29506e-07	Up
FAM129A.chr1	-0.975652	9.65461	95.5286	4.06199e-08	6.36961e-07	Down
YPEL4.chr11	-0.91831	3.28738	95.4718	4.07861e-08	6.38782e-07	Down
SIGLEC1.chr20	2.03385	8.5401	95.4456	4.0863e-08	6.39199e-07	Up
TGM1.chr14	1.08597	3.73047	95.3052	4.1278e-08	6.44899e-07	Up
MLF1IP.chr4	1.83378	3.99187	95.1988	4.15958e-08	6.48011e-07	Up
PLK2.chr5	-1.1394	3.38275	95.1832	4.16426e-08	6.48011e-07	Down
LINC00152.chr2	0.613178	4.9517	95.1705	4.16807e-08	6.48011e-07	Up
HCK.chr20	-0.670896	8.39531	95.1427	4.17645e-08	6.48521e-07	Down
ATP6V1A.chr3	-0.665441	7.71232	95.1196	4.18341e-08	6.48811e-07	Down
PNPT1.chr2	0.991276	9.44534	95.076	4.1966e-08	6.50064e-07	Up
HLF.chr17	-1.33876	1.85894	94.9317	4.24058e-08	6.55339e-07	Down
PVRL3.chr3	0.737528	4.50778	94.9305	4.24095e-08	6.55339e-07	Up
CLEC12B.chr12	1.58736	1.08188	94.9021	4.24966e-08	6.5589e-07	Up
ALKBH5.chr17	-0.586457	6.67411	94.7749	4.28893e-08	6.61149e-07	Down
PEAR1.chr1	3.0769	0.872603	94.7471	4.29756e-08	6.61679e-07	Up
PDE4C.chr19	0.886874	3.6174	94.536	4.36381e-08	6.70258e-07	Up
FAM129B.chr9	-0.696738	8.15727	94.4879	4.37907e-08	6.71792e-07	Down
TNFSF4.chr1	0.684302	4.71061	94.3332	4.42856e-08	6.78567e-07	Up
YAP1.chr11	1.32359	4.40007	94.2823	4.44495e-08	6.80259e-07	Up
C1QTNF6.chr22	0.604151	4.76605	94.2607	4.45196e-08	6.80513e-07	Up
CTTNBP2NL.chr1	-0.983408	5.428	94.1283	4.49504e-08	6.85453e-07	Down
UBE2R2.chr9	-0.643254	6.7388	94.0779	4.51157e-08	6.87151e-07	Down
PHLDB1.chr11	-0.968125	4.42327	93.9745	4.54572e-08	6.91525e-07	Down
PDGFD.chr11	-1.1412	2.44645	93.8747	4.57893e-08	6.95746e-07	Down
MKL1.chr22	-0.624264	6.55626	93.72	4.63092e-08	7.01971e-07	Down
ZNF300P1.chr5	3.42259	2.60165	93.5309	4.69544e-08	7.09218e-07	Up
FCRL4.chr1	1.0464	2.78409	93.5134	4.70147e-08	7.09286e-07	Up
TOR1B.chr9	1.00219	7.67165	93.4687	4.71687e-08	7.10769e-07	Up
NXT2.chrX	0.603689	6.5905	93.4466	4.72453e-08	7.10961e-07	Up
ODF3B.chr22	0.723656	6.48592	93.3914	4.74368e-08	7.11441e-07	Up
PIK3R6.chr17	1.47304	3.89668	93.375	4.74937e-08	7.11455e-07	Up
ETHE1.chr19	0.716953	4.91712	93.2997	4.77567e-08	7.1304e-07	Up
RBL2.chr16	-0.624782	8.34746	93.2966	4.77675e-08	7.1304e-07	Down
ALCAM.chr3	-0.600728	8.74843	93.2664	4.78736e-08	7.13786e-07	Down
EXPH5.chr11	0.602192	4.96239	93.2505	4.79296e-08	7.13786e-07	Up
RGS3.chr9	0.619902	4.68146	93.1659	4.82282e-08	7.17394e-07	Up
SETD7.chr4	-0.625181	5.02999	93.1466	4.82965e-08	7.17572e-07	Down
GBP3.chr1	0.888471	8.20926	93.0536	4.86281e-08	7.21657e-07	Up
ARHGAP27.chr17	0.634053	7.84306	93.0348	4.86952e-08	7.21811e-07	Up
PTK6.chr20	0.877165	2.87865	92.9138	4.91306e-08	7.2741e-07	Up
GTF3C4.chr9	-0.624164	5.70239	92.8925	4.92077e-08	7.2741e-07	Down
PAPD7.chr5	0.690762	7.75862	92.8825	4.92443e-08	7.2741e-07	Up
STAP1.chr4	1.0199	6.27849	92.8611	4.93217e-08	7.2771e-07	Up
C6orf174.chr6	0.940887	4.51691	92.8382	4.9405e-08	7.27908e-07	Up
PSMA5.chr1	0.649458	8.45593	92.4563	5.08176e-08	7.46322e-07	Up
LRRC16A.chr6	0.830608	4.31943	92.2249	5.16956e-08	7.56598e-07	Up
RASGEF1B.chr4	0.760835	8.62762	92.179	5.18717e-08	7.58303e-07	Up
SP140L.chr2	0.846636	7.63903	92.0602	5.2331e-08	7.64141e-07	Up
RHOG.chr11	-0.639891	7.64019	92.0415	5.24036e-08	7.64324e-07	Down
GZMH.chr14	0.819004	6.2184	91.9554	5.27397e-08	7.6663e-07	Up
CXCL13.chr4	2.10652	3.66777	91.9547	5.27423e-08	7.6663e-07	Up
SOWAHC.chr2	-1.19906	3.80007	91.9269	5.28514e-08	7.6734e-07	Down
CD101.chr1	-1.2003	3.70122	91.771	5.34676e-08	7.75402e-07	Down
FADS1.chr11	-1.69189	3.85761	91.6033	5.41397e-08	7.83365e-07	Down
C1QB.chr1	1.32208	2.94393	91.5865	5.42076e-08	7.83456e-07	Up
RET.chr10	2.4487	1.65942	91.285	5.54417e-08	7.99675e-07	Up
MN1.chr22	-0.659061	5.96826	91.2817	5.54554e-08	7.99675e-07	Down
GTF2E2.chr8	0.758532	6.49031	91.1695	5.59225e-08	8.05499e-07	Up
PRKACA.chr19	-0.798503	5.44991	90.832	5.73557e-08	8.2423e-07	Down
OLFM2.chr19	-1.9719	2.43922	90.8177	5.74172e-08	8.2423e-07	Down
IFNG.chr12	2.46266	8.94318	90.8027	5.74818e-08	8.2423e-07	Up
ITGA6.chr2	0.646039	7.17338	90.719	5.78446e-08	8.28498e-07	Up
ARRB1.chr11	-1.26705	5.45723	90.6593	5.81046e-08	8.31029e-07	Down
TAF1B.chr2	0.628938	5.82775	90.5615	5.85338e-08	8.34029e-07	Up
DDX60.chr4	0.84924	10.6395	90.5411	5.86237e-08	8.34029e-07	Up
KCNS1.chr20	1.76495	1.01788	90.4299	5.9117e-08	8.40108e-07	Up
ETS2.chr21	-0.660209	8.58255	90.0929	6.064e-08	8.57649e-07	Down
NDUFA9.chr12	0.781973	7.17279	90.0726	6.07332e-08	8.57649e-07	Up
RAP2B.chr3	-0.612872	6.99192	90.0678	6.07555e-08	8.57649e-07	Down
SLC25A28.chr10	0.774459	7.45766	90.0421	6.08737e-08	8.58366e-07	Up
HESX1.chr3	2.39799	4.87891	90.0116	6.10143e-08	8.59397e-07	Up
KIAA1199.chr15	0.890123	5.37578	89.9327	6.13796e-08	8.62634e-07	Up
C5orf56.chr5	1.08322	6.15924	89.8512	6.17599e-08	8.66067e-07	Up
NADK.chr1	0.817529	8.17036	89.7219	6.23683e-08	8.73637e-07	Up
DIRC2.chr3	-0.712022	4.44304	89.6303	6.28038e-08	8.7877e-07	Down
SCML4.chr6	0.698714	6.97846	89.578	6.30536e-08	8.81214e-07	Up
INSIG1.chr7	-0.866514	10.2261	89.556	6.31593e-08	8.81214e-07	Down
SLC1A3.chr5	-0.90519	4.95113	89.5504	6.31861e-08	8.81214e-07	Down
TMX1.chr14	0.627349	8.32206	89.5351	6.32598e-08	8.81277e-07	Up
PLAC2.chr19	0.719346	3.27989	89.3996	6.3915e-08	8.86878e-07	Up
FES.chr15	0.963484	4.87017	89.3994	6.39162e-08	8.86878e-07	Up
C1GALT1.chr7	0.754482	7.9232	89.3762	6.40292e-08	8.87013e-07	Up
TUBB.chr6	-0.692908	9.30538	89.3169	6.43191e-08	8.87013e-07	Down
CARD9.chr9	-1.14515	1.41465	89.3078	6.43633e-08	8.87013e-07	Down
TLN1.chr9	-0.636014	9.83987	89.3068	6.43682e-08	8.87013e-07	Down
GAS7.chr17	-1.11097	6.95991	89.2701	6.45485e-08	8.88537e-07	Down
ZCCHC10.chr5	0.613343	6.22087	89.1052	6.53656e-08	8.97843e-07	Up
COL24A1.chr1	-1.75167	1.96735	88.7583	6.71226e-08	9.19003e-07	Down
NTAN1.chr16	0.60302	5.52461	88.6315	6.77777e-08	9.25989e-07	Up
TIRAP.chr11	-0.704967	4.50647	88.6314	6.77784e-08	9.25989e-07	Down
CERS6.chr2	0.669241	6.54088	88.556	6.81716e-08	9.29367e-07	Up
GPR180.chr13	0.819829	6.95421	88.4574	6.86895e-08	9.35426e-07	Up
CD79B.chr17	-0.998162	4.6714	88.373	6.91363e-08	9.40505e-07	Down
MID1IP1.chrX	-0.743286	5.20887	88.246	6.98155e-08	9.47719e-07	Down
NCS1.chr9	1.102	6.07135	88.1139	7.0529e-08	9.55368e-07	Up
DHX58.chr17	0.779121	8.60702	87.9458	7.14494e-08	9.66806e-07	Up
SIRPA.chr20	-0.788371	7.90883	87.7985	7.22671e-08	9.76833e-07	Down
SLC37A1.chr21	0.624214	6.03183	87.7705	7.2424e-08	9.77917e-07	Up
LOC440300.chr15	0.854427	3.87217	87.7302	7.26501e-08	9.78963e-07	Up
CYB5R1.chr1	-1.10156	5.50598	87.7271	7.26677e-08	9.78963e-07	Down
TNFSF13B.chr13	1.53924	8.547	87.7156	7.27322e-08	9.78963e-07	Up
TALDO1.chr11	-0.844991	9.12431	87.6674	7.30037e-08	9.81579e-07	Down
TMEM206.chr1	-0.792049	5.49423	87.5126	7.38843e-08	9.91327e-07	Down
DEPDC7.chr11	-1.37275	1.45277	87.4282	7.43696e-08	9.96787e-07	Down
MGC2752.chr19	-0.636589	5.52606	87.3203	7.4995e-08	1.00411e-06	Down
IDO2.chr8	1.16423	3.18343	87.2901	7.51712e-08	1.0047e-06	Up
CFB.chr6	0.841144	7.9461	87.2858	7.51965e-08	1.0047e-06	Up
GOLGA6C.chr15	0.848184	2.85767	87.2418	7.54542e-08	1.00708e-06	Up
LOC283663.chr15	-1.1556	6.24059	87.1383	7.60641e-08	1.01416e-06	Down
TSPAN5.chr4	0.884321	5.21504	87.0896	7.63524e-08	1.01482e-06	Up
C17orf51.chr17	-0.751749	3.83139	86.9409	7.72425e-08	1.02558e-06	Down
AATK.chr17	-1.18491	4.53278	86.9225	7.73534e-08	1.02585e-06	Down
LTA.chr6	0.893357	4.59576	86.9043	7.74627e-08	1.02585e-06	Up
PLAGL2.chr20	-0.628938	6.50557	86.7511	7.83945e-08	1.03655e-06	Down
LOC647979.chr20	-0.65868	9.52015	86.7174	7.86011e-08	1.0382e-06	Down
DKK3.chr11	0.896227	3.36378	86.6992	7.87132e-08	1.03861e-06	Up
ASCL2.chr11	1.46412	4.36857	86.5368	7.97195e-08	1.04862e-06	Up
GSDMB.chr17	0.595519	5.81196	86.5084	7.98967e-08	1.04987e-06	Up
HPCA.chr1	2.19117	-0.469266	86.4821	8.00612e-08	1.05095e-06	Up
ARHGAP24.chr4	-0.924419	4.83996	86.4427	8.0309e-08	1.05311e-06	Down
PLS1.chr3	1.15907	2.30573	86.3575	8.08471e-08	1.05908e-06	Up
DAPP1.chr4	0.625134	8.17821	86.2575	8.14837e-08	1.06454e-06	Up
KIAA1211.chr4	-1.26052	2.63927	86.2526	8.1515e-08	1.06454e-06	Down
TMEM39B.chr1	-0.723596	3.67588	86.2171	8.17427e-08	1.06533e-06	Down
HIP1.chr7	-1.11837	5.79251	85.9888	8.32225e-08	1.08265e-06	Down
MCOLN3.chr1	1.04835	2.19056	85.9741	8.33192e-08	1.08265e-06	Up
MRVI1.chr11	2.10942	1.18362	85.973	8.33264e-08	1.08265e-06	Up
GRID2IP.chr7	0.945068	1.99588	85.8764	8.39625e-08	1.0898e-06	Up
MXRA7.chr17	0.635714	6.25615	85.8246	8.4306e-08	1.09314e-06	Up
CTDSP2.chr12	-0.604342	8.59688	85.744	8.48432e-08	1.09899e-06	Down
LTBR.chr12	-0.611055	5.27018	85.7123	8.50556e-08	1.10062e-06	Down
PDGFRL.chr8	2.28587	4.25359	85.6769	8.5294e-08	1.10259e-06	Up
LRP8.chr1	0.786271	5.7652	85.5649	8.6052e-08	1.10872e-06	Up
ABHD6.chr3	-1.01027	3.72682	85.5554	8.61163e-08	1.10872e-06	Down
MRPL17.chr11	0.789788	5.6762	85.5355	8.62518e-08	1.10934e-06	Up
PABPC1.chr8	-0.719475	11.527	85.3395	8.76002e-08	1.12441e-06	Down
REXO1L1.chr8	1.06152	3.31767	85.3125	8.77876e-08	1.12568e-06	Up
CYP21A2.chr6	2.39529	0.617996	85.1939	8.8617e-08	1.13517e-06	Up
HOPX.chr4	-0.883268	4.14036	84.97	9.02066e-08	1.15321e-06	Down
LGALS8.chr1	0.598102	8.59135	84.8757	9.08859e-08	1.16073e-06	Up
SMPDL3A.chr6	-0.895616	5.47591	84.7902	9.15066e-08	1.16749e-06	Down
SAMD1.chr19	-0.842152	3.05521	84.6691	9.23938e-08	1.17763e-06	Down
NUP210L.chr1	1.39381	1.87415	84.6232	9.27325e-08	1.18076e-06	Up
SLC3A2.chr11	-0.766692	9.47325	84.5674	9.31465e-08	1.18408e-06	Down
MYOF.chr10	0.770217	8.65038	84.563	9.3179e-08	1.18408e-06	Up
PELO.chr5	-0.68228	5.31682	84.4725	9.38548e-08	1.19148e-06	Down
NRG1.chr8	-2.96146	1.06105	84.3619	9.46884e-08	1.20086e-06	Down
GPR155.chr2	0.764534	8.70205	84.1789	9.60861e-08	1.21727e-06	Up
TPST2.chr22	-0.681322	5.72178	84.1676	9.61734e-08	1.21727e-06	Down
LRRC3.chr21	0.956199	4.13883	84.0266	9.72665e-08	1.22867e-06	Up
PBXIP1.chr1	-0.61678	8.85922	83.9999	9.74758e-08	1.23009e-06	Down
SLC15A3.chr11	-0.649237	7.10644	83.8502	9.8655e-08	1.24234e-06	Down
C4orf33.chr4	0.704728	4.8429	83.8273	9.88367e-08	1.24234e-06	Up
BATF2.chr11	1.96114	5.55633	83.7615	9.93611e-08	1.24696e-06	Up
CDH23.chr10	1.56815	4.6422	83.747	9.94776e-08	1.24696e-06	Up
SRGAP2.chr1	1.08255	8.10621	83.7444	9.9498e-08	1.24696e-06	Up
KLF3.chr4	-0.603118	7.0502	83.6328	1.00397e-07	1.25316e-06	Down
NAP1L2.chrX	-0.805584	3.19851	83.6082	1.00596e-07	1.25331e-06	Down
GIMAP2.chr7	0.713405	8.08988	83.5239	1.01282e-07	1.26063e-06	Up
NR5A2.chr1	-1.4548	2.6492	83.4822	1.01623e-07	1.26358e-06	Down
TNFRSF1B.chr1	-0.797292	10.2616	83.4707	1.01717e-07	1.26358e-06	Down
ZNF683.chr1	-1.38201	1.77325	83.29	1.03213e-07	1.27717e-06	Down
BMP6.chr6	-1.2589	1.87747	83.2573	1.03487e-07	1.27892e-06	Down
CLCN5.chrX	-0.773876	3.77438	83.2491	1.03555e-07	1.27892e-06	Down
LAMC1.chr1	-0.916208	3.993	83.0541	1.05203e-07	1.29802e-06	Down
MFSD4.chr1	0.938899	3.49286	82.9391	1.06189e-07	1.30691e-06	Up
HAVCR2.chr5	0.975331	8.33269	82.9341	1.06232e-07	1.30691e-06	Up
RASSF2.chr20	-0.978527	8.04252	82.8251	1.07177e-07	1.31346e-06	Down
SH3TC1.chr4	-0.756168	5.43154	82.7749	1.07615e-07	1.31756e-06	Down
EPHA4.chr2	-0.817343	4.76316	82.6649	1.08582e-07	1.32558e-06	Down
C21orf67.chr21	-2.28607	1.99057	82.4995	1.10055e-07	1.34098e-06	Down
USP15.chr12	0.644922	9.70797	82.3854	1.11084e-07	1.34841e-06	Up
EPSTI1.chr13	0.970308	9.83821	82.3854	1.11084e-07	1.34841e-06	Up
MOV10.chr1	0.964047	8.95961	82.385	1.11088e-07	1.34841e-06	Up
MEGF11.chr15	1.42816	2.39665	82.3443	1.11457e-07	1.35161e-06	Up
MAPRE3.chr2	-1.3169	2.12603	82.3043	1.11822e-07	1.35474e-06	Down
FLNA.chrX	-0.783372	11.4526	82.2213	1.12583e-07	1.36216e-06	Down
UPP1.chr7	0.633048	7.98809	82.1919	1.12854e-07	1.36335e-06	Up
SCRT2.chr20	-2.90732	0.40713	82.0591	1.14087e-07	1.37433e-06	Down
SLC8A2.chr19	3.40687	2.16012	82.0309	1.1435e-07	1.3762e-06	Up
ARHGAP32.chr11	-0.825084	4.00104	82.0096	1.14551e-07	1.37731e-06	Down
CFLAR-AS1.chr2	0.735149	4.64662	81.938	1.15225e-07	1.38281e-06	Up
SLC25A34.chr1	0.946521	4.25068	81.8435	1.16121e-07	1.39052e-06	Up
FARP1.chr13	2.13169	3.76728	81.7904	1.16629e-07	1.3944e-06	Up
RUFY4.chr2	1.89302	2.44728	81.7504	1.17013e-07	1.39615e-06	Up
RGS1.chr1	1.22713	9.43934	81.7416	1.17097e-07	1.39615e-06	Up
JAK2.chr9	0.934207	8.64451	81.7378	1.17134e-07	1.39615e-06	Up
SLC35E3.chr12	-0.63669	4.64875	81.7295	1.17214e-07	1.39615e-06	Down
NEU1.chr6	-0.681205	5.60734	81.6921	1.17574e-07	1.39851e-06	Down
CYBB.chrX	-0.747575	10.5342	81.5635	1.18825e-07	1.41007e-06	Down
EGLN3.chr14	-1.68039	0.311687	81.4595	1.19847e-07	1.41823e-06	Down
RNF144B.chr6	-0.768087	8.60866	81.4286	1.20153e-07	1.42052e-06	Down
FLT3LG.chr19	0.593712	5.33061	81.4143	1.20295e-07	1.42088e-06	Up
CTNNBL1.chr20	0.813202	7.10736	81.3917	1.20519e-07	1.42221e-06	Up
LOC100133991.chr17	0.881501	3.85813	81.3538	1.20896e-07	1.42534e-06	Up
IFFO2.chr1	-0.696842	5.32637	81.3083	1.2135e-07	1.42937e-06	Down
NFE2L3.chr7	0.690988	7.17214	81.1786	1.22657e-07	1.4421e-06	Up
YLPM1.chr14	-0.599022	6.92162	81.1454	1.22995e-07	1.4434e-06	Down
ENTPD7.chr10	-0.935979	5.644	81.0785	1.23677e-07	1.45007e-06	Down
TMPPE.chr3	-0.67707	4.3865	80.9881	1.24606e-07	1.45962e-06	Down
UQCR11.chr19	0.678148	6.21284	80.9626	1.2487e-07	1.46136e-06	Up
ALAS1.chr3	-0.585425	5.90311	80.739	1.27206e-07	1.48462e-06	Down
ARHGEF26-AS1.chr3	0.741607	4.96669	80.7166	1.27443e-07	1.48602e-06	Up
LOC338758.chr12	-0.807508	4.75907	80.634	1.28321e-07	1.49352e-06	Down
MIR4257.chr1	1.51884	1.65054	80.5902	1.28789e-07	1.4976e-06	Up
SPAG1.chr8	0.603304	4.332	80.5641	1.29068e-07	1.49947e-06	Up
TNFRSF13C.chr22	-0.912539	3.89077	80.2415	1.32585e-07	1.53719e-06	Down
GGH.chr8	-1.096	3.14946	80.1095	1.34054e-07	1.55174e-06	Down
LAD1.chr1	-0.779511	3.80725	79.9988	1.35301e-07	1.56002e-06	Down
SERPING1.chr11	2.2229	5.70688	79.9916	1.35383e-07	1.56002e-06	Up
CCL22.chr16	-1.61669	7.0348	79.953	1.3582e-07	1.56365e-06	Down
MACC1.chr7	0.649292	4.7979	79.7926	1.37658e-07	1.58053e-06	Up
GRAMD1A.chr19	-0.69054	8.10852	79.7485	1.38168e-07	1.58353e-06	Down
MNDA.chr1	1.78354	6.98376	79.648	1.3934e-07	1.59408e-06	Up
TANC2.chr17	-0.609211	5.77371	79.5938	1.39975e-07	1.59991e-06	Down
MYEOV2.chr2	0.586634	5.09709	79.5705	1.4025e-07	1.60036e-06	Up
SPIN4.chrX	-0.931454	2.85637	79.4968	1.41121e-07	1.60868e-06	Down
DOCK10.chr2	0.64879	10.0601	79.4032	1.42237e-07	1.61706e-06	Up
ADAMTS13.chr9	1.83031	2.53616	79.3124	1.43329e-07	1.62629e-06	Up
APOBEC3B.chr22	1.92863	5.07134	79.0432	1.46624e-07	1.65952e-06	Up
POM121.chr7	-0.627587	4.51546	79.0184	1.46931e-07	1.66152e-06	Down
ACAN.chr15	1.89747	1.37668	79.0019	1.47136e-07	1.66237e-06	Up
MYL12A.chr18	0.758618	9.39754	78.9611	1.47645e-07	1.66664e-06	Up
RNF165.chr18	1.06281	2.39947	78.8992	1.4842e-07	1.67123e-06	Up
LOC386597.chr2	1.73485	3.64431	78.8972	1.48446e-07	1.67123e-06	Up
C10orf54.chr10	-0.587739	4.42428	78.8765	1.48706e-07	1.67268e-06	Down
ESYT1.chr12	-0.738858	6.70963	78.8359	1.49219e-07	1.67697e-06	Down
RSAD2.chr2	1.29151	12.8791	78.7552	1.50242e-07	1.68697e-06	Up
TNFRSF10D.chr8	0.609303	5.05814	78.711	1.50807e-07	1.69183e-06	Up
BOLA3.chr2	1.03926	3.00557	78.6884	1.51096e-07	1.69358e-06	Up
RXRA.chr9	-0.635453	6.8835	78.6694	1.51339e-07	1.69481e-06	Down
DBF4B.chr17	0.647454	5.11688	78.5957	1.5229e-07	1.70396e-06	Up
FAM125A.chr19	0.661087	4.79688	78.5789	1.52508e-07	1.7049e-06	Up
BBC3.chr19	-1.02128	3.53691	78.4671	1.53963e-07	1.71966e-06	Down
DSTNP2.chr12	-0.9129	3.17472	78.4271	1.54488e-07	1.72193e-06	Down
MET.chr7	-1.13395	7.90259	78.4207	1.54572e-07	1.72193e-06	Down
LOC150381.chr22	0.788392	2.64458	78.3625	1.5534e-07	1.72746e-06	Up
NCF1B.chr7	0.973546	3.8917	78.3454	1.55567e-07	1.72783e-06	Up
TNIP1.chr5	-0.636039	9.93032	78.265	1.56636e-07	1.7343e-06	Down
QPCT.chr2	-0.871556	4.09026	78.1779	1.57803e-07	1.74267e-06	Down
ACP6.chr1	-0.607129	3.0278	78.0092	1.60093e-07	1.76338e-06	Down
BST2.chr19	0.817004	8.99566	77.8855	1.61795e-07	1.77905e-06	Up
IL31RA.chr5	1.27639	2.62667	77.7902	1.63121e-07	1.78939e-06	Up
LOC146336.chr16	1.91417	2.56514	77.7017	1.64363e-07	1.79952e-06	Up
KHK.chr2	-1.25648	0.896614	77.594	1.65889e-07	1.81466e-06	Down
ABCD1.chrX	1.02711	5.82466	77.579	1.66103e-07	1.81544e-06	Up
THAP11.chr16	-0.63042	5.29445	77.5589	1.66391e-07	1.81702e-06	Down
WNT7A.chr3	-1.94538	-0.00138526	77.5047	1.67167e-07	1.82394e-06	Down
ADAMDEC1.chr8	0.735136	6.85601	77.3454	1.69472e-07	1.84697e-06	Up
MUSTN1.chr3	0.757077	3.35045	77.3389	1.69567e-07	1.84697e-06	Up
XRCC3.chr14	0.603053	5.42404	77.3254	1.69765e-07	1.84754e-06	Up
MAST2.chr1	-0.588242	5.13754	77.2604	1.70719e-07	1.85474e-06	Down
DLG4.chr17	-0.798838	4.15631	77.1857	1.71821e-07	1.86513e-06	Down
ABCC9.chr12	0.667595	4.88717	76.9715	1.75028e-07	1.89832e-06	Up
STXBP1.chr9	-0.963809	2.0164	76.8091	1.77505e-07	1.92191e-06	Down
CSRNP1.chr3	0.600933	8.51246	76.561	1.81365e-07	1.95224e-06	Up
METTL15.chr11	0.641657	4.93466	76.4997	1.82333e-07	1.95754e-06	Up
GPR157.chr1	-1.09555	3.05698	76.4402	1.83277e-07	1.96487e-06	Down
IL15.chr4	1.0263	6.51329	76.4373	1.83324e-07	1.96487e-06	Up
C3orf38.chr3	0.590955	6.75946	76.373	1.84352e-07	1.97422e-06	Up
LOC100188947.chr10	0.991907	3.36228	76.3541	1.84656e-07	1.97582e-06	Up
LIX1L.chr1	-0.612728	4.95123	76.0737	1.89224e-07	2.0213e-06	Down
DAP.chr5	-0.663923	6.4275	76.0618	1.89421e-07	2.02171e-06	Down
NFATC2.chr20	0.617043	6.68708	75.9935	1.90554e-07	2.0287e-06	Up
OSGIN2.chr8	-0.601527	7.3355	75.9761	1.90844e-07	2.03009e-06	Down
MAP1LC3A.chr20	-0.725125	5.17493	75.9603	1.91108e-07	2.0312e-06	Down
DUSP7.chr3	-0.767429	3.96118	75.9389	1.91465e-07	2.0333e-06	Down
GBP7.chr1	1.35114	4.17748	75.838	1.93163e-07	2.04791e-06	Up
TMEM181.chr6	0.647193	7.05585	75.776	1.94214e-07	2.05563e-06	Up
SCN3A.chr2	-1.03847	1.8513	75.7332	1.94944e-07	2.06164e-06	Down
FAM213B.chr1	-0.650962	4.21741	75.5617	1.97898e-07	2.08913e-06	Down
IFNA1.chr9	9.40596	1.0129	423.701	1.98239e-07	2.08955e-06	Up
MYH7B.chr20	0.997668	5.16523	75.4718	1.99466e-07	2.09728e-06	Up
PTK2B.chr8	0.638261	8.4061	75.3958	2.00804e-07	2.10879e-06	Up
NMI.chr2	0.852516	8.68754	75.367	2.01314e-07	2.11073e-06	Up
IL17RD.chr3	0.633789	3.9364	75.3349	2.01882e-07	2.11395e-06	Up
CDKL1.chr14	0.7339	3.72802	75.3113	2.02303e-07	2.11488e-06	Up
SLC1A5.chr19	-0.925226	6.5286	75.2888	2.02704e-07	2.11733e-06	Down
E2F1.chr20	-1.1958	1.81499	75.2667	2.03099e-07	2.11972e-06	Down
RARG.chr12	-0.866654	4.19478	75.2097	2.04121e-07	2.1269e-06	Down
LOC100506668.chr12	-0.989676	2.657	75.1614	2.04993e-07	2.13424e-06	Down
F2RL1.chr5	0.738274	4.15408	75.1378	2.0542e-07	2.13478e-06	Up
MDK.chr11	1.83842	3.09817	75.1307	2.05547e-07	2.13478e-06	Up
VCAN.chr5	-2.27716	8.3423	75.0996	2.06114e-07	2.13799e-06	Down
AANAT.chr17	1.35136	3.51239	75.0952	2.06192e-07	2.13799e-06	Up
OSTalpha.chr3	1.06372	2.24668	74.9785	2.08329e-07	2.15838e-06	Up
C9orf30.chr9	-0.615112	5.68748	74.9082	2.09627e-07	2.17006e-06	Down
ATP6V1C2.chr2	0.728699	3.843	74.8811	2.10131e-07	2.17187e-06	Up
BHLHE41.chr12	-1.36515	1.90674	74.8679	2.10375e-07	2.17251e-06	Down
LIFR.chr5	2.13552	1.63838	74.8063	2.11527e-07	2.18086e-06	Up
TAF3.chr10	-0.841589	4.55518	74.7843	2.11937e-07	2.18224e-06	Down
ZNFX1-AS1.chr20	0.630611	7.49626	74.7808	2.12003e-07	2.18224e-06	Up
GJA4.chr1	1.95921	0.222695	74.7476	2.12628e-07	2.18691e-06	Up
KCNG1.chr20	-1.99091	0.757559	74.6738	2.14024e-07	2.19594e-06	Down
GADD45B.chr19	0.646366	8.0286	74.5393	2.16594e-07	2.21874e-06	Up
STRAP.chr12	-0.594296	7.13454	74.518	2.17002e-07	2.22113e-06	Down
APOL1.chr22	1.05332	8.63833	74.4808	2.17721e-07	2.22438e-06	Up
TMEM184A.chr7	1.08627	3.28433	74.4781	2.17773e-07	2.22438e-06	Up
KPNA2.chr17	-0.626662	5.3786	74.466	2.18007e-07	2.22438e-06	Down
CXCL10.chr4	2.21761	12.3953	74.3534	2.20202e-07	2.24486e-06	Up
SEMA7A.chr15	0.643599	5.99676	74.2146	2.22941e-07	2.26372e-06	Up
LOC285965.chr7	0.625573	3.68837	74.1982	2.23266e-07	2.26522e-06	Up
LMO7.chr13	0.608758	5.95112	74.1793	2.23642e-07	2.26723e-06	Up
CD80.chr3	0.765255	6.83956	73.9626	2.2801e-07	2.30967e-06	Up
TBXAS1.chr7	-0.707992	5.34334	73.8955	2.29383e-07	2.32173e-06	Down
UBE2E2.chr3	-0.800199	4.79254	73.8697	2.29913e-07	2.32344e-06	Down
CORO1B.chr11	-0.638594	5.06036	73.8608	2.30095e-07	2.32344e-06	Down
C1orf170.chr1	1.12473	2.01307	73.8606	2.30099e-07	2.32344e-06	Up
ATP2B2.chr3	3.07973	0.324323	73.6764	2.33927e-07	2.35462e-06	Up
COL5A3.chr19	-1.42843	2.4905	73.6229	2.35054e-07	2.36409e-06	Down
LOC100132352.chr9	-0.607649	3.98999	73.505	2.37555e-07	2.38548e-06	Down
CCL19.chr9	1.4139	2.09901	73.3845	2.40143e-07	2.40715e-06	Up
CCDC167.chr6	0.739806	3.74684	73.3097	2.41764e-07	2.41821e-06	Up
CEACAM1.chr19	1.46244	2.76489	73.1996	2.44174e-07	2.4404e-06	Up
ADPRHL2.chr1	0.64803	6.66241	73.0965	2.46456e-07	2.46127e-06	Up
GFPT2.chr5	-1.07889	2.94664	72.9777	2.49114e-07	2.48392e-06	Down
GPR97.chr16	1.02334	3.78833	72.8698	2.51556e-07	2.50206e-06	Up
SLFN12.chr17	0.768061	6.12392	72.863	2.5171e-07	2.50206e-06	Up
STOML1.chr15	0.836089	4.03811	72.854	2.51916e-07	2.50206e-06	Up
NT5C2.chr10	0.651901	8.57879	72.8078	2.52972e-07	2.51059e-06	Up
MB21D1.chr6	0.886883	6.68892	72.7948	2.5327e-07	2.5116e-06	Up
LOC100506776.chr7	-0.640398	4.77042	72.6842	2.55821e-07	2.53492e-06	Down
LGR5.chr12	3.63223	0.989722	72.6401	2.56846e-07	2.5431e-06	Up
BTG2.chr1	-0.903147	9.59259	72.5632	2.58646e-07	2.55694e-06	Down
LOC100129518.chr6	1.14306	2.4901	72.4874	2.60432e-07	2.57126e-06	Up
PPP2R2A.chr8	0.660562	7.72643	72.4449	2.61441e-07	2.57857e-06	Up
CA12.chr15	1.30146	1.77558	72.4312	2.61768e-07	2.57979e-06	Up
BCL2A1.chr15	0.782711	8.35147	72.3931	2.62675e-07	2.58215e-06	Up
HLA-F-AS1.chr6	0.709078	4.93046	72.3871	2.62818e-07	2.58215e-06	Up
LAMB3.chr1	-0.9233	5.15196	72.3308	2.6417e-07	2.59343e-06	Down
AIM2.chr1	0.922868	7.148	72.2641	2.6578e-07	2.60521e-06	Up
SLC24A1.chr15	0.648179	4.9786	72.1756	2.67931e-07	2.62428e-06	Up
LOC100130954.chr9	0.712	3.72785	72.0831	2.70204e-07	2.64045e-06	Up
TRAFD1.chr12	0.941304	9.17752	71.9114	2.74477e-07	2.67809e-06	Up
EPHA2.chr1	-2.77272	-0.169552	71.8817	2.75224e-07	2.6832e-06	Down
ASMT.chrX	1.14265	2.26302	71.8528	2.75953e-07	2.68459e-06	Up
CLEC5A.chr7	-1.82464	8.52171	71.8515	2.75985e-07	2.68459e-06	Down
IL10.chr1	0.75201	6.34848	71.7915	2.77506e-07	2.69732e-06	Up
MARCKSL1.chr1	-0.665195	7.20717	71.748	2.78615e-07	2.70466e-06	Down
CLEC4A.chr12	-1.44311	4.2262	71.7452	2.78686e-07	2.70466e-06	Down
RABL5.chr7	0.663572	3.54798	71.7121	2.79535e-07	2.70902e-06	Up
TARP.chr7	-0.625389	5.87515	71.711	2.79563e-07	2.70902e-06	Down
PDK2.chr17	-0.697531	3.81642	71.7027	2.79774e-07	2.70902e-06	Down
SLC30A4.chr15	0.859218	6.56439	71.6056	2.8228e-07	2.72706e-06	Up
SULT1B1.chr4	-1.09474	1.60125	71.5234	2.84418e-07	2.74564e-06	Down
BARD1.chr2	0.692675	4.63853	71.5072	2.84843e-07	2.74766e-06	Up
BCKDK.chr16	-0.742934	5.52659	71.4808	2.85535e-07	2.75016e-06	Down
C9orf66.chr9	0.751536	3.29014	71.4324	2.86809e-07	2.75827e-06	Up
WDR63.chr1	1.28	2.11381	71.3793	2.88213e-07	2.76967e-06	Up
LOC643406.chr20	0.948167	6.22911	71.358	2.88779e-07	2.77302e-06	Up
CLIC1.chr6	0.587197	9.72074	71.2431	2.91853e-07	2.79201e-06	Up
CCDC34.chr11	-0.992104	1.51497	71.2292	2.92228e-07	2.7935e-06	Down
WNT7B.chr22	0.873041	4.06978	71.1794	2.93572e-07	2.80371e-06	Up
SHISA9.chr16	0.876407	5.73348	71.1218	2.95137e-07	2.81496e-06	Up
DNMBP.chr10	-0.653019	5.39354	70.9734	2.99213e-07	2.84957e-06	Down
CTRL.chr16	0.705784	4.47411	70.926	3.00528e-07	2.85995e-06	Up
PLEKHG7.chr12	0.849863	4.06525	70.8501	3.02647e-07	2.87583e-06	Up
GBP1P1.chr1	1.92389	5.8261	70.8252	3.03345e-07	2.87985e-06	Up
TMEM45B.chr11	-0.760782	3.13371	70.776	3.04733e-07	2.88917e-06	Down
ANXA9.chr1	-1.74883	0.606428	70.7031	3.068e-07	2.90229e-06	Down
NOTCH3.chr19	-2.33191	1.70476	70.6579	3.08091e-07	2.91234e-06	Down
KLHL12.chr1	-0.645041	6.76317	70.5464	3.11296e-07	2.93828e-06	Down
IL2RA.chr10	1.00174	7.74799	70.5099	3.12355e-07	2.94609e-06	Up
OAZ2.chr15	-0.66587	6.23777	70.4425	3.1432e-07	2.95823e-06	Down
LMNA.chr1	-0.792105	8.7287	70.3685	3.16495e-07	2.97283e-06	Down
SALL2.chr14	-0.965091	1.83735	70.2845	3.18982e-07	2.99083e-06	Down
CHMP5.chr9	0.692049	8.4264	70.2087	3.21243e-07	3.00337e-06	Up
PCGF5.chr10	0.621237	9.67188	70.2037	3.21395e-07	3.00337e-06	Up
LOC100505746.chr21	-1.22377	3.22386	70.1756	3.22237e-07	3.0081e-06	Down
PTENP1.chr9	-1.08866	1.20159	70.1246	3.23779e-07	3.02027e-06	Down
MSC.chr8	-0.718125	8.04896	70.0182	3.27014e-07	3.04376e-06	Down
EXOSC9.chr4	0.888274	7.30366	69.9773	3.28268e-07	3.05185e-06	Up
NUAK1.chr12	-1.15294	0.939541	69.9742	3.28362e-07	3.05185e-06	Down
SRGAP2P2.chr1	1.05004	5.79913	69.8935	3.30853e-07	3.06752e-06	Up
DHRS13.chr17	-0.636421	3.60224	69.8047	3.33619e-07	3.08944e-06	Down
LINGO3.chr19	-0.890608	2.90553	69.7871	3.3417e-07	3.09229e-06	Down
GMPR.chr6	1.97531	5.17617	69.7713	3.34664e-07	3.09384e-06	Up
GPR56.chr16	-0.648213	5.30945	69.7548	3.35182e-07	3.0949e-06	Down
SIGLEC12.chr19	1.85549	1.06344	69.5649	3.41218e-07	3.14152e-06	Up
SDS.chr12	2.24263	2.27592	69.5413	3.41975e-07	3.14395e-06	Up
WASF1.chr6	-0.999316	1.86178	69.5108	3.42956e-07	3.14726e-06	Down
FAM111B.chr11	-0.884635	3.18731	69.5001	3.43303e-07	3.14726e-06	Down
PNOC.chr8	-1.4857	0.774637	69.4994	3.43324e-07	3.14726e-06	Down
LMO2.chr11	1.30702	6.92817	69.4311	3.4554e-07	3.16529e-06	Up
CHRNA2.chr8	1.64592	1.66644	69.4096	3.46241e-07	3.16944e-06	Up
MPZL2.chr11	-1.0594	2.35557	69.3501	3.48188e-07	3.18269e-06	Down
C6orf192.chr6	0.739522	7.07255	69.2911	3.50129e-07	3.19584e-06	Up
GGT1.chr22	-0.754084	3.25413	69.2665	3.50946e-07	3.20054e-06	Down
LMX1B.chr9	0.980363	3.30951	69.2604	3.51147e-07	3.20054e-06	Up
SLC25A37.chr8	0.745984	6.80048	69.2515	3.51441e-07	3.20093e-06	Up
OASL.chr12	1.07755	10.509	69.2244	3.52343e-07	3.20474e-06	Up
MYBPHL.chr1	4.41279	-1.46528	74.6357	3.52363e-07	3.20474e-06	Up
BAIAP2.chr17	-0.873948	3.39643	69.1786	3.53868e-07	3.21384e-06	Down
TLR3.chr4	0.987765	4.19437	69.1674	3.54245e-07	3.21497e-06	Up
NAF1.chr4	-0.667766	4.37217	69.1511	3.54791e-07	3.21763e-06	Down
MGC39372.chr6	0.763966	6.31756	69.113	3.5607e-07	3.22463e-06	Up
CISH.chr3	1.47821	4.93849	69.0469	3.58304e-07	3.24256e-06	Up
TOR2A.chr9	-0.59453	4.3428	69.0247	3.59056e-07	3.24706e-06	Down
DST.chr6	-0.682441	4.10533	68.993	3.60137e-07	3.25396e-06	Down
FAM110C.chr2	-1.02504	1.45196	68.9873	3.6033e-07	3.25396e-06	Down
SNAI3.chr16	-0.607491	3.45215	68.9696	3.60935e-07	3.25711e-06	Down
IFIT2.chr10	1.25756	12.656	68.9197	3.62644e-07	3.27022e-06	Up
SAMHD1.chr20	0.83108	9.68004	68.7673	3.67925e-07	3.31315e-06	Up
DYSF.chr2	1.34101	2.97766	68.7448	3.68711e-07	3.31788e-06	Up
TXNRD1.chr12	-0.885066	10.5286	68.7268	3.69342e-07	3.3212e-06	Down
HERC5.chr4	1.0009	10.9985	68.6796	3.71003e-07	3.33379e-06	Up
BMP8A.chr1	0.674553	4.10587	68.6473	3.72143e-07	3.34168e-06	Up
TLCD2.chr17	0.777602	4.72572	68.5987	3.73869e-07	3.35244e-06	Up
IFNA7.chr9	9.12757	0.842062	351.085	3.74368e-07	3.35456e-06	Up
LILRB4.chr19	0.635329	7.74033	68.2199	3.87617e-07	3.46254e-06	Up
LOC643837.chr1	-0.699576	3.48734	68.1122	3.91631e-07	3.49449e-06	Down
KDELR3.chr22	1.27764	2.40024	68.1036	3.91954e-07	3.49492e-06	Up
DCHS1.chr11	-0.632768	3.52669	68.0463	3.94112e-07	3.50787e-06	Down
HES4.chr1	1.5728	3.80214	67.9235	3.98776e-07	3.54088e-06	Up
VNN2.chr6	-0.628425	6.26274	67.9129	3.99183e-07	3.54202e-06	Down
IGFBP4.chr17	1.30309	5.78062	67.8879	4.0014e-07	3.54804e-06	Up
LOC100506990.chr8	0.593505	5.07945	67.8785	4.005e-07	3.54876e-06	Up
AVPI1.chr10	-1.0093	1.58522	67.8022	4.03447e-07	3.5699e-06	Down
NCKAP5L.chr12	-0.711175	4.83063	67.7855	4.04094e-07	3.57314e-06	Down
CACNA1A.chr19	1.34423	4.73161	67.7704	4.04679e-07	3.57584e-06	Up
SPTLC3.chr20	1.18159	0.866741	67.7443	4.05695e-07	3.58233e-06	Up
TM4SF19.chr3	-1.13582	2.21219	67.7305	4.06237e-07	3.58368e-06	Down
C5orf58.chr5	1.90173	1.85767	67.726	4.06411e-07	3.58368e-06	Up
LOC100505622.chr19	-0.935904	2.58219	67.7024	4.07333e-07	3.58933e-06	Down
PORCN.chrX	-0.626426	3.33208	67.5864	4.11908e-07	3.61712e-06	Down
EEF2.chr19	-0.713123	11.1364	67.5225	4.14451e-07	3.63695e-06	Down
GPBAR1.chr2	1.84677	1.93583	67.4831	4.16028e-07	3.64576e-06	Up
DHRSX.chrX	0.606211	4.67379	67.38	4.20186e-07	3.67209e-06	Up
ABI3BP.chr3	1.61856	1.02094	67.3478	4.21496e-07	3.681e-06	Up
TLE1.chr9	-1.01384	3.35773	67.3365	4.21955e-07	3.68249e-06	Down
CASP12.chr11	2.70274	1.0899	67.3147	4.22844e-07	3.68519e-06	Up
LOC339666.chr22	1.77514	2.84041	67.2813	4.24211e-07	3.69458e-06	Up
HCAR2.chr12	-1.25106	5.3908	67.2499	4.255e-07	3.70201e-06	Down
ATP10A.chr15	0.946214	7.62847	67.1897	4.27988e-07	3.71753e-06	Up
TRIO.chr5	-0.643848	7.76094	67.1562	4.29375e-07	3.72405e-06	Down
SYT15.chr10	0.605603	4.38565	67.151	4.29593e-07	3.72405e-06	Up
FAM22D.chr10	0.919761	2.95585	67.0217	4.3501e-07	3.76289e-06	Up
TLR5.chr1	-0.744516	2.98045	66.9344	4.38709e-07	3.78729e-06	Down
ERCC5.chr13	-0.67162	3.62487	66.9341	4.38723e-07	3.78729e-06	Down
JDP2.chr14	-1.61423	4.35077	66.9231	4.39189e-07	3.78875e-06	Down
NOD2.chr16	0.819091	7.1697	66.8703	4.41451e-07	3.79977e-06	Up
RCN3.chr19	-1.38367	0.557015	66.8654	4.4166e-07	3.79977e-06	Down
VIPR1.chr3	-0.727116	2.85048	66.8419	4.42668e-07	3.80587e-06	Down
ANPEP.chr15	-0.594792	10.0386	66.6506	4.50987e-07	3.87477e-06	Down
LRRN3.chr7	-0.601546	4.99759	66.5821	4.54006e-07	3.89283e-06	Down
EPPK1.chr8	-1.14586	1.63229	66.5552	4.552e-07	3.90045e-06	Down
PSMB9.chr6	0.999621	8.91124	66.5082	4.57289e-07	3.915e-06	Up
CDC42BPG.chr11	2.60552	4.04405	66.5032	4.57514e-07	3.915e-06	Up
ATP13A3.chr3	-0.945603	11.443	66.4923	4.57998e-07	3.91652e-06	Down
PLA2G4C.chr19	-0.762024	3.61259	66.4825	4.58441e-07	3.91767e-06	Down
GCA.chr2	0.703354	6.478	66.3565	4.64116e-07	3.95939e-06	Up
PSEN2.chr1	0.672484	4.29526	66.3509	4.64372e-07	3.95939e-06	Up
ATP6V0C.chr16	-0.657629	6.92406	66.3466	4.64567e-07	3.95939e-06	Down
MPEG1.chr11	-1.16142	9.52778	66.3344	4.65121e-07	3.96146e-06	Down
SLC39A8.chr4	-0.761818	10.6694	66.2876	4.67257e-07	3.97699e-06	Down
DLC1.chr8	-1.86333	1.23521	66.2519	4.68888e-07	3.98821e-06	Down
C1orf233.chr1	-1.53345	0.439472	66.1772	4.72334e-07	4.00799e-06	Down
CHST2.chr3	-0.787316	6.32136	66.1742	4.72473e-07	4.00799e-06	Down
IL36RN.chr2	0.734296	4.66406	66.1493	4.73628e-07	4.01511e-06	Up
HIST1H2BK.chr6	-0.647873	4.76852	66.0462	4.78438e-07	4.0532e-06	Down
SCO2.chr22	1.03545	4.40652	65.9979	4.80715e-07	4.06707e-06	Up
GLA.chrX	-0.729917	6.88422	65.7442	4.92863e-07	4.1478e-06	Down
KLHL29.chr2	0.732294	2.43972	65.6029	4.99776e-07	4.2032e-06	Up
NUB1.chr7	0.807485	9.55733	65.5751	5.01146e-07	4.21194e-06	Up
VIM.chr10	-0.720173	11.8513	65.5505	5.02367e-07	4.21942e-06	Down
SDC4.chr20	-0.886338	6.49985	65.5307	5.03348e-07	4.22487e-06	Down
GPD1.chr12	1.3714	0.757447	65.5226	5.03752e-07	4.22548e-06	Up
MDGA1.chr6	0.867841	5.4424	65.3931	5.10247e-07	4.27714e-06	Up
CCR5.chr3	0.593691	8.11456	65.3078	5.14574e-07	4.31057e-06	Up
NLRP6.chr11	-0.726988	3.21166	65.2987	5.15033e-07	4.31158e-06	Down
NR1I3.chr1	1.6085	1.43732	65.2675	5.16629e-07	4.3221e-06	Up
C2orf81.chr2	-0.961977	1.28543	65.1372	5.23351e-07	4.36973e-06	Down
FAM198B.chr4	-1.71332	3.49478	65.0709	5.26809e-07	4.39283e-06	Down
UST.chr6	-1.03722	4.91674	64.9947	5.30812e-07	4.42043e-06	Down
STXBP5.chr6	-0.588744	6.2399	64.953	5.33019e-07	4.433e-06	Down
CDHR5.chr11	0.82369	3.1893	64.7965	5.41388e-07	4.49967e-06	Up
ADAM23.chr2	-1.30562	1.71783	64.7124	5.4595e-07	4.53211e-06	Down
GRIP2.chr3	1.78573	1.99403	64.7114	5.46003e-07	4.53211e-06	Up
FAH.chr15	-0.782829	3.1057	64.6253	5.50718e-07	4.56827e-06	Down
LINC00158.chr21	1.02394	3.51827	64.4653	5.59602e-07	4.63291e-06	Up
KANK1.chr9	-0.653928	8.133	64.4237	5.61937e-07	4.64922e-06	Down
NFIX.chr19	0.855647	3.72961	64.3895	5.63867e-07	4.65826e-06	Up
ATP1A3.chr19	-0.745871	2.18932	64.3852	5.64107e-07	4.65826e-06	Down
NAB2.chr12	-0.730372	5.66283	64.3031	5.68773e-07	4.69054e-06	Down
CLEC4C.chr12	-2.70819	0.882175	64.2254	5.73227e-07	4.72115e-06	Down
DPYSL3.chr5	-2.04775	4.88571	64.2055	5.74373e-07	4.72753e-06	Down
RPPH1.chr14	1.34604	2.59994	64.1673	5.7658e-07	4.74263e-06	Up
DBP.chr19	-0.922431	2.09668	64.1216	5.79234e-07	4.75524e-06	Down
HDGF.chr1	-0.814687	7.86864	64.0208	5.85139e-07	4.79746e-06	Down
C6orf25.chr6	2.28491	3.35043	64.001	5.86306e-07	4.80092e-06	Up
DDIT4L.chr4	-1.89449	2.1317	63.9384	5.90018e-07	4.82528e-06	Down
NFKB1.chr4	-0.636302	10.0875	63.9143	5.9145e-07	4.83372e-06	Down
FBN2.chr5	-1.21817	1.05404	63.877	5.93677e-07	4.8428e-06	Down
PIR.chrX	-1.43952	1.4183	63.8703	5.94083e-07	4.8428e-06	Down
MIR320E.chr19	0.930942	1.94706	63.8395	5.95929e-07	4.85474e-06	Up
TRAF1.chr9	-0.706002	10.7067	63.8168	5.97299e-07	4.86279e-06	Down
SORT1.chr1	0.694858	5.19365	63.8021	5.98183e-07	4.86688e-06	Up
GPM6B.chrX	0.70327	3.95285	63.5892	6.11195e-07	4.96007e-06	Up
MLL3.chr7	-0.649463	8.54198	63.5569	6.13196e-07	4.97314e-06	Down
MICAL2.chr11	-0.986143	3.93503	63.5043	6.16474e-07	4.99215e-06	Down
CLDN12.chr7	-0.932117	2.1866	63.5004	6.16717e-07	4.99215e-06	Down
HSPBAP1.chr3	0.760459	5.13277	63.4468	6.20079e-07	5.01618e-06	Up
ARAP3.chr5	-0.74437	5.09156	63.4314	6.21047e-07	5.02082e-06	Down
INPP4B.chr4	0.593879	6.57015	63.3555	6.25853e-07	5.05326e-06	Up
ACTN1.chr14	-0.70945	6.4252	63.3209	6.28055e-07	5.06461e-06	Down
RHBDF2.chr17	0.623332	7.71361	63.2248	6.3422e-07	5.10635e-06	Up
MGC16025.chr2	1.53132	1.20162	63.1326	6.40195e-07	5.14422e-06	Up
RUSC1-AS1.chr1	0.889386	1.69783	62.935	6.53224e-07	5.23459e-06	Up
PKD1L1.chr7	2.31641	2.10734	62.9193	6.54272e-07	5.23952e-06	Up
FGR.chr1	-0.678921	7.84085	62.8968	6.55778e-07	5.24828e-06	Down
ZFP36L1.chr14	-0.665595	8.38357	62.7541	6.65412e-07	5.32204e-06	Down
IFIT3.chr10	0.980607	12.0444	62.7159	6.68021e-07	5.33956e-06	Up
AGPAT1.chr6	-0.594328	5.02532	62.6003	6.75978e-07	5.39977e-06	Down
ANXA10.chr4	1.99441	2.13766	62.478	6.84514e-07	5.46453e-06	Up
CMC2.chr16	0.761865	5.37747	62.4651	6.85419e-07	5.4649e-06	Up
ETV3L.chr1	-1.06139	3.66233	62.3891	6.90796e-07	5.49744e-06	Down
LINC00284.chr13	3.88832	-0.39613	72.7175	6.91633e-07	5.50066e-06	Up
SSTR2.chr17	1.07978	3.00517	62.3669	6.92376e-07	5.50314e-06	Up
CLEC4GP1.chr19	0.90721	3.59367	62.2019	7.04238e-07	5.58347e-06	Up
SPSB1.chr1	0.970587	5.77219	62.1846	7.05493e-07	5.58995e-06	Up
C3orf71.chr3	0.687883	2.74357	62.1054	7.11281e-07	5.6288e-06	Up
CLDN19.chr1	1.18118	0.726693	62.017	7.17797e-07	5.66982e-06	Up
ASMT.chrY	1.00151	2.26302	62.017	7.178e-07	5.66982e-06	Up
PARP10.chr8	0.816724	9.57922	61.8864	7.27555e-07	5.74331e-06	Up
BZRAP1.chr17	1.03074	6.32214	61.8183	7.32704e-07	5.78037e-06	Up
BCL2L13.chr22	0.793293	7.25979	61.8123	7.33162e-07	5.78041e-06	Up
SRMS.chr20	2.37844	-0.0433745	61.6718	7.43921e-07	5.85797e-06	Up
HHEX.chr10	-0.61874	3.63046	61.6647	7.44471e-07	5.85868e-06	Down
VSTM4.chr10	0.656992	4.1617	61.6489	7.45691e-07	5.86466e-06	Up
SAMD9.chr7	0.846281	12.0915	61.4577	7.60658e-07	5.9713e-06	Up
ACTG1.chr17	-0.75512	10.5587	61.3856	7.66389e-07	6.00889e-06	Down
ANK1.chr8	-0.915158	2.79496	61.2347	7.78542e-07	6.08917e-06	Down
FAM159A.chr1	-0.761875	2.85277	61.1495	7.85498e-07	6.13981e-06	Down
VNN3.chr6	-0.854559	3.66768	61.0723	7.91861e-07	6.17817e-06	Down
CES3.chr16	0.79558	3.25953	61.057	7.93133e-07	6.1843e-06	Up
HCG9.chr6	3.41269	0.6186	61.0307	7.95317e-07	6.18905e-06	Up
FCRLA.chr1	-0.6185	3.77812	61.0278	7.95559e-07	6.18905e-06	Down
RBX1.chr22	0.621149	6.60814	61.0263	7.95687e-07	6.18905e-06	Up
RPS6KL1.chr14	1.01446	2.4476	60.9824	7.99354e-07	6.21378e-06	Up
HS6ST1.chr2	-0.588902	4.93758	60.9687	8.00499e-07	6.21682e-06	Down
KPTN.chr19	0.902413	3.81819	60.8396	8.11404e-07	6.29208e-06	Up
MMP9.chr20	-1.4445	4.2962	60.7711	8.17264e-07	6.33367e-06	Down
LRFN4.chr11	-0.790876	2.11246	60.7534	8.18779e-07	6.34155e-06	Down
SLFN12L.chr17	0.593221	6.97979	60.7264	8.21103e-07	6.35569e-06	Up
FMN1.chr15	-0.679274	3.28053	60.702	8.23211e-07	6.36427e-06	Down
JAKMIP2.chr5	-1.04762	6.07604	60.6513	8.27617e-07	6.39057e-06	Down
PLEKHA4.chr19	1.52298	2.08282	60.6412	8.2849e-07	6.39344e-06	Up
IFIT1B.chr10	1.70698	1.90471	60.4804	8.4264e-07	6.49083e-06	Up
ADI1.chr2	-0.652341	5.44	60.3443	8.54829e-07	6.57279e-06	Down
ITIH3.chr3	1.74972	1.30845	60.3244	8.5663e-07	6.58266e-06	Up
ANO10.chr3	-0.831834	3.61793	60.2962	8.59183e-07	6.5983e-06	Down
HNRPLL.chr2	0.630808	7.01881	60.275	8.61117e-07	6.60222e-06	Up
CASS4.chr20	-0.661711	3.81098	60.2219	8.65961e-07	6.62923e-06	Down
PLSCR2.chr3	2.38073	3.37189	60.2178	8.66335e-07	6.62923e-06	Up
PRRC2C.chr1	-0.588548	10.1099	60.144	8.73131e-07	6.67322e-06	Down
YEATS2.chr3	0.766118	8.30059	60.1294	8.74481e-07	6.67794e-06	Up
NEU3.chr11	-0.617421	4.80769	60.1256	8.74839e-07	6.67794e-06	Down
CD8B.chr2	0.62256	6.52095	60.1203	8.75322e-07	6.67794e-06	Up
P2RY14.chr3	1.03806	3.64357	60.0109	8.85538e-07	6.73569e-06	Up
PELI3.chr11	-0.759804	3.19222	59.9824	8.88218e-07	6.75205e-06	Down
NAPSB.chr19	0.75384	6.46967	59.9578	8.90545e-07	6.76461e-06	Up
ENDOV.chr17	1.04174	3.61665	59.9537	8.90933e-07	6.76461e-06	Up
RHOQ.chr2	-0.683599	7.78473	59.9307	8.93109e-07	6.76777e-06	Down
SCUBE3.chr6	0.699273	3.71957	59.8316	9.02559e-07	6.82034e-06	Up
CHST6.chr16	0.628986	4.01081	59.7128	9.14048e-07	6.89081e-06	Up
IFI6.chr1	1.04805	10.9707	59.6021	9.24894e-07	6.96021e-06	Up
EPHB2.chr1	1.52546	3.96672	59.594	9.257e-07	6.96216e-06	Up
LRRK2.chr12	-0.705719	5.87717	59.5448	9.30565e-07	6.99462e-06	Down
NQO1.chr16	-0.819563	5.69669	59.4119	9.43879e-07	7.07382e-06	Down
WNT16.chr7	-0.859532	1.83308	59.3904	9.46047e-07	7.08589e-06	Down
KLB.chr4	0.688855	2.87923	59.3616	9.48973e-07	7.09945e-06	Up
PLEKHF2.chr8	0.667358	7.75948	59.3336	9.51814e-07	7.11235e-06	Up
ETV7.chr6	1.8606	6.52893	59.2567	9.59687e-07	7.15858e-06	Up
MGC16275.chr17	0.788504	2.57399	59.2044	9.65082e-07	7.1904e-06	Up
KRTCAP3.chr2	0.628639	3.4795	59.1824	9.67363e-07	7.20317e-06	Up
ABCB6.chr2	-0.683624	3.70378	59.0905	9.76956e-07	7.26187e-06	Down
IFIT5.chr10	0.735484	9.67039	59.0503	9.81186e-07	7.28481e-06	Up
AMIGO1.chr1	-0.746859	3.16111	59.0043	9.86046e-07	7.30811e-06	Down
LOC728175.chr4	2.70355	0.94983	58.9905	9.87516e-07	7.31474e-06	Up
FOXO3.chr6	-0.745974	5.71681	58.9698	9.89716e-07	7.32677e-06	Down
ANKRD42.chr11	-0.607753	3.20824	58.784	1.00972e-06	7.46621e-06	Down
SEMA3B.chr3	2.40984	1.16941	58.7602	1.01232e-06	7.48103e-06	Up
PRSS35.chr6	-2.02345	0.347353	58.6069	1.02922e-06	7.59716e-06	Down
MAGED1.chrX	-0.75236	4.55339	58.5133	1.0397e-06	7.66559e-06	Down
OAF.chr11	-0.655464	3.54719	58.4135	1.051e-06	7.73992e-06	Down
ACSM1.chr16	0.906103	2.25036	58.3991	1.05264e-06	7.74753e-06	Up
CHST14.chr15	-0.802902	3.05954	58.3839	1.05438e-06	7.75585e-06	Down
GPR172B.chr17	0.878484	1.53622	58.3201	1.0617e-06	7.80068e-06	Up
TIMM10.chr11	0.617507	4.97481	58.3055	1.06338e-06	7.80855e-06	Up
NTNG2.chr9	0.888261	3.39846	58.2655	1.06802e-06	7.83355e-06	Up
HSPG2.chr1	-1.7376	0.629261	58.2222	1.07305e-06	7.86236e-06	Down
ANKRD50.chr4	-1.04427	4.0459	58.2041	1.07516e-06	7.87e-06	Down
TRIM69.chr15	0.715426	3.94782	58.2016	1.07546e-06	7.87e-06	Up
RRBP1.chr20	0.676985	7.04723	58.1949	1.07624e-06	7.87121e-06	Up
CEP70.chr3	0.677188	3.71857	58.1505	1.08145e-06	7.90475e-06	Up
HPSE.chr4	1.41753	7.82374	58.131	1.08374e-06	7.91387e-06	Up
EVI5.chr1	-0.611147	4.94458	58.1294	1.08394e-06	7.91387e-06	Down
PCSK5.chr9	-0.706894	3.12816	58.0319	1.0955e-06	7.98176e-06	Down
FEZ1.chr11	-1.13383	5.84911	58.0212	1.09678e-06	7.98475e-06	Down
HCFC1R1.chr16	-0.611822	3.20337	57.9933	1.10013e-06	8.00453e-06	Down
ZNF541.chr19	-1.02923	2.11872	57.985	1.10112e-06	8.00721e-06	Down
CH25H.chr10	2.00278	2.80907	57.8026	1.12327e-06	8.14499e-06	Up
TUBA1C.chr12	-0.655019	6.32887	57.7519	1.12951e-06	8.18092e-06	Down
IRF4.chr6	0.626454	8.28955	57.6506	1.14211e-06	8.24874e-06	Up
SLC1A2.chr11	1.10232	3.31451	57.6139	1.14671e-06	8.27253e-06	Up
LOC100134229.chr7	0.606189	4.19541	57.5809	1.15086e-06	8.29312e-06	Up
ZBTB42.chr14	0.667797	4.44006	57.485	1.16305e-06	8.37144e-06	Up
NMB.chr15	1.42497	2.86289	57.4518	1.1673e-06	8.38334e-06	Up
COBLL1.chr2	-0.641478	5.36819	57.4515	1.16733e-06	8.38334e-06	Down
SPATS2L.chr2	1.1011	7.97396	57.3052	1.18626e-06	8.50012e-06	Up
PLCG2.chr16	-0.593034	6.62414	57.2701	1.19086e-06	8.52343e-06	Down
PLXDC2.chr10	-0.92896	3.37944	57.2379	1.19509e-06	8.54182e-06	Down
LOC728989.chr1	-0.827337	1.94443	57.2352	1.19544e-06	8.54182e-06	Down
MARVELD1.chr10	-1.78244	0.174982	57.2144	1.19819e-06	8.5567e-06	Down
ZNF804A.chr2	-0.80354	3.43365	57.1469	1.20714e-06	8.61091e-06	Down
FAM22G.chr9	0.888385	2.404	57.0852	1.21538e-06	8.66003e-06	Up
LAMA3.chr18	1.86242	1.18741	57.0104	1.22547e-06	8.72699e-06	Up
UBE2F.chr2	0.878217	6.12626	56.9267	1.23687e-06	8.79835e-06	Up
ADCY1.chr7	0.650144	2.43146	56.9109	1.23903e-06	8.80669e-06	Up
CCBL1.chr9	-0.734004	2.06104	56.8947	1.24126e-06	8.81483e-06	Down
CYP2S1.chr19	-1.77011	1.332	56.8793	1.24338e-06	8.81511e-06	Down
ARID5A.chr2	0.653935	8.78954	56.7487	1.2615e-06	8.92374e-06	Up
PPARG.chr3	-1.14581	3.61388	56.7319	1.26386e-06	8.9284e-06	Down
NAP1L5.chr4	-0.620317	2.99464	56.729	1.26427e-06	8.9284e-06	Down
SLC2A12.chr6	1.10017	3.294	56.6944	1.26912e-06	8.95277e-06	Up
TNK2.chr3	0.631685	8.90213	56.659	1.27413e-06	8.9831e-06	Up
TRIM21.chr11	0.654859	8.81628	56.5975	1.28286e-06	9.03468e-06	Up
SLC9A3R2.chr16	-1.75815	2.3508	56.397	1.31182e-06	9.2182e-06	Down
PPM1L.chr3	-0.645277	2.60486	56.3566	1.31775e-06	9.24969e-06	Down
MYBL2.chr20	-1.40442	1.69682	56.348	1.31902e-06	9.25348e-06	Down
GPR37L1.chr1	0.877722	2.923	56.3147	1.32392e-06	9.27859e-06	Up
STAC2.chr17	0.774873	3.20177	56.3138	1.32405e-06	9.27859e-06	Up
KLHL14.chr18	-2.30363	1.2514	56.3037	1.32554e-06	9.28392e-06	Down
IFI35.chr17	1.01042	9.04417	56.2842	1.32844e-06	9.29909e-06	Up
EXOC3L1.chr16	1.60954	2.17437	56.2489	1.33368e-06	9.32552e-06	Up
CMYA5.chr5	2.10482	2.44771	56.1922	1.34217e-06	9.36945e-06	Up
CNDP2.chr18	0.6698	8.62811	55.9159	1.38436e-06	9.63756e-06	Up
SLC6A9.chr1	0.961691	2.28958	55.9053	1.38602e-06	9.6438e-06	Up
SEMA4C.chr2	-1.03282	4.31074	55.8719	1.39122e-06	9.66415e-06	Down
NCAPH2.chr22	0.632154	6.73366	55.8612	1.39289e-06	9.67046e-06	Up
LAG3.chr12	1.17398	6.29726	55.8043	1.40183e-06	9.72723e-06	Up
CNP.chr17	0.67925	8.57281	55.7006	1.41828e-06	9.82523e-06	Up
CTNNBIP1.chr1	-0.883959	3.79376	55.6958	1.41904e-06	9.82523e-06	Down
GPR133.chr12	-1.59879	-0.296956	55.6717	1.4229e-06	9.83964e-06	Down
ARHGEF3.chr3	0.629368	8.75238	55.6684	1.42344e-06	9.83964e-06	Up
PODXL2.chr3	-0.805374	1.87626	55.6454	1.42712e-06	9.85973e-06	Down
CBLL1.chr7	-0.592931	6.44203	55.5221	1.44712e-06	9.96639e-06	Down
C9orf91.chr9	0.595259	6.45032	55.5033	1.45018e-06	9.98116e-06	Up
C1orf189.chr1	1.4573	0.126032	55.479	1.45417e-06	1.00032e-05	Up
IFIT1.chr10	1.11948	11.3234	55.4652	1.45644e-06	1.0008e-05	Up
EMP2.chr16	0.647696	4.53429	55.4497	1.45899e-06	1.00201e-05	Up
C7orf50.chr7	0.690198	4.76478	55.3671	1.47269e-06	1.00979e-05	Up
FLJ42393.chr3	1.29959	0.768355	55.2898	1.48562e-06	1.01756e-05	Up
TMEM139.chr7	1.31404	1.90382	55.2297	1.49576e-06	1.02355e-05	Up
WNT4.chr1	1.26652	2.36221	55.2108	1.49898e-06	1.02506e-05	Up
FBXO27.chr19	0.766741	4.0269	55.1526	1.5089e-06	1.03129e-05	Up
IFNA13.chr9	8.18898	-0.203804	231.509	1.51867e-06	1.03685e-05	Up
ADCY4.chr14	1.04803	3.04822	54.9027	1.55239e-06	1.0576e-05	Up
C17orf77.chr17	3.09109	3.52295	54.8657	1.55895e-06	1.0615e-05	Up
LOC100507178.chr1	0.636631	4.70826	54.7992	1.57081e-06	1.06787e-05	Up
CD300LF.chr17	1.4075	1.40877	54.7798	1.57429e-06	1.06909e-05	Up
BOLA3-AS1.chr2	1.1902	3.50343	54.744	1.58074e-06	1.07238e-05	Up
SGTB.chr5	-0.63394	8.18343	54.7374	1.58193e-06	1.07256e-05	Down
TRIM16L.chr17	-0.926478	2.4373	54.6903	1.59045e-06	1.07719e-05	Down
IRF2.chr4	0.621287	8.52798	54.6798	1.59236e-06	1.07791e-05	Up
C12orf42.chr12	-1.06945	1.4464	54.672	1.59379e-06	1.07825e-05	Down
NCF2.chr1	-0.844368	9.1856	54.6348	1.60057e-06	1.08123e-05	Down
KCNA6.chr12	-1.31611	1.78879	54.6343	1.60066e-06	1.08123e-05	Down
DNAJC5B.chr8	1.49466	0.951276	54.5233	1.62114e-06	1.09274e-05	Up
GLB1.chr3	-0.613685	5.51638	54.5148	1.62272e-06	1.09323e-05	Down
PPM1K.chr4	0.626613	9.47414	54.5011	1.62525e-06	1.09427e-05	Up
DDX60L.chr4	0.687564	11.4636	54.4973	1.62597e-06	1.09427e-05	Up
PLAUR.chr19	-0.82637	8.1248	54.4884	1.62762e-06	1.0948e-05	Down
LOC100506068.chr19	0.84942	2.23306	54.4704	1.63099e-06	1.09648e-05	Up
COL4A2.chr13	1.98354	-0.167037	54.4563	1.63361e-06	1.09767e-05	Up
HPCAL4.chr1	-0.81038	4.91421	54.3713	1.64962e-06	1.10784e-05	Down
DOCK4.chr7	-0.658867	8.72959	54.3467	1.65429e-06	1.11039e-05	Down
STARD5.chr15	-0.610176	4.03201	54.3032	1.66258e-06	1.11438e-05	Down
HSF4.chr16	0.701656	2.34094	54.2803	1.66696e-06	1.11654e-05	Up
KRT8P41.chr11	2.60879	-0.0887432	54.208	1.68088e-06	1.12432e-05	Up
PARD6G.chr18	0.673701	4.20526	54.2062	1.68123e-06	1.12432e-05	Up
LOC653653.chr17	-0.816661	2.35505	54.1919	1.68398e-06	1.12557e-05	Down
ZNF362.chr1	-0.676346	3.84527	54.1126	1.69942e-06	1.13411e-05	Down
FGF9.chr13	-1.18593	1.14087	54.0896	1.70395e-06	1.13653e-05	Down
WARS.chr14	1.10024	10.8952	53.8673	1.74824e-06	1.16363e-05	Up
CD1D.chr1	2.0556	0.820622	53.8395	1.75387e-06	1.1658e-05	Up
SFXN5.chr2	-0.747297	3.36248	53.8376	1.75424e-06	1.1658e-05	Down
IFNA17.chr9	8.54656	0.338355	221.653	1.75659e-06	1.16675e-05	Up
FCGR1B.chr1	1.32233	1.23311	53.7435	1.77346e-06	1.17673e-05	Up
OPHN1.chrX	0.786538	3.39181	53.7234	1.7776e-06	1.17801e-05	Up
TPRN.chr9	-0.701023	3.09741	53.7127	1.77979e-06	1.17801e-05	Down
CCL13.chr17	2.45787	1.19533	53.7116	1.78001e-06	1.17801e-05	Up
MUC1.chr1	1.17293	2.39915	53.6334	1.79623e-06	1.18628e-05	Up
PLEKHB1.chr11	-0.676936	3.59642	53.543	1.81519e-06	1.1973e-05	Down
RFPL3-AS1.chr22	1.98447	1.9807	53.5404	1.81574e-06	1.1973e-05	Up
REPS2.chrX	-0.807609	3.40122	53.4618	1.8324e-06	1.20641e-05	Down
ELOVL4.chr6	-0.931272	1.57343	53.45	1.83492e-06	1.20744e-05	Down
FAM53C.chr5	-0.591946	6.19628	53.4034	1.84488e-06	1.21212e-05	Down
ZNF366.chr5	-0.770586	3.4535	53.3128	1.86446e-06	1.22435e-05	Down
FMNL2.chr2	0.705615	5.62022	53.2766	1.87235e-06	1.2289e-05	Up
C5orf39.chr5	0.749448	6.02223	53.2442	1.87944e-06	1.23164e-05	Up
KCNJ2-AS1.chr17	-0.871053	2.70613	53.2384	1.88071e-06	1.23184e-05	Down
NID2.chr14	1.19894	2.45732	53.222	1.88432e-06	1.23357e-05	Up
LOC647012.chr2	-1.15471	0.318096	53.2125	1.8864e-06	1.2343e-05	Down
TGFB2.chr1	-1.26726	1.17252	53.2052	1.88801e-06	1.23472e-05	Down
REM2.chr14	1.23096	2.12846	53.0571	1.92098e-06	1.2525e-05	Up
CPT1B.chr22	0.693854	3.23355	52.9834	1.93762e-06	1.26134e-05	Up
GCLC.chr6	-0.719303	7.66419	52.929	1.95e-06	1.26875e-05	Down
APOL3.chr22	0.594646	8.90683	52.917	1.95276e-06	1.26989e-05	Up
SEPT4.chr17	1.7615	1.33007	52.8908	1.95876e-06	1.27315e-05	Up
SCARNA2.chr1	1.15273	4.11914	52.8471	1.96882e-06	1.27838e-05	Up
HNMT.chr2	-1.53161	4.45191	52.7679	1.98724e-06	1.28902e-05	Down
SLC19A1.chr21	-0.625483	3.74554	52.7466	1.99222e-06	1.29159e-05	Down
AKT1S1.chr19	0.782811	5.66421	52.7363	1.99462e-06	1.29249e-05	Up
DPEP2.chr16	-0.894833	4.19263	52.6701	2.01022e-06	1.30137e-05	Down
C2orf66.chr2	2.03634	2.80276	52.6243	2.02108e-06	1.30764e-05	Up
GRIN3A.chr9	1.19012	2.87412	52.5793	2.03182e-06	1.31326e-05	Up
SLC2A6.chr9	-0.649587	8.34294	52.5737	2.03317e-06	1.31347e-05	Down
TIMP2.chr17	-0.780835	4.54554	52.5359	2.04224e-06	1.31865e-05	Down
SDK2.chr17	-1.19232	1.15255	52.3956	2.07635e-06	1.33796e-05	Down
HERC6.chr4	0.761643	10.1676	52.3625	2.08448e-06	1.34184e-05	Up
RBM11.chr21	0.678689	4.02678	52.3499	2.08759e-06	1.3426e-05	Up
TMPRSS13.chr11	0.800103	3.18484	52.3396	2.09013e-06	1.34345e-05	Up
RPLP0P2.chr11	0.680962	2.53429	52.3304	2.09241e-06	1.34423e-05	Up
RTP4.chr3	0.923791	7.60784	52.304	2.09896e-06	1.3464e-05	Up
FAM131A.chr3	-0.597955	4.67155	52.2702	2.10737e-06	1.35111e-05	Down
ELK2AP.chr14	-0.993923	3.04769	52.265	2.10866e-06	1.35126e-05	Down
ENDOU.chr12	1.34866	1.2988	52.1957	2.12604e-06	1.36103e-05	Up
FOXD4L1.chr2	3.14179	-0.518355	52.1313	2.14233e-06	1.3694e-05	Up
REL.chr2	-0.64007	7.4644	52.1123	2.14717e-06	1.37111e-05	Down
NUPR1.chr16	2.30726	-0.182877	52.1072	2.14849e-06	1.37126e-05	Up
TREML2.chr6	1.01946	3.43408	51.9676	2.18441e-06	1.38862e-05	Up
CLCA3P.chr1	2.07363	0.0255962	51.7774	2.23444e-06	1.41407e-05	Up
MIR21.chr17	0.609458	3.33805	51.619	2.2771e-06	1.43607e-05	Up
SLC38A6.chr14	-0.627177	3.91839	51.5398	2.29878e-06	1.4476e-05	Down
SPIRE1.chr18	-0.679937	4.65137	51.5345	2.30023e-06	1.44779e-05	Down
KIAA1614.chr1	0.817042	3.22282	51.4829	2.31449e-06	1.45389e-05	Up
GPAT2.chr2	-0.590231	3.11942	51.4753	2.31661e-06	1.4545e-05	Down
PROZ.chr13	1.01838	3.1484	51.4564	2.32187e-06	1.45709e-05	Up
COL19A1.chr6	-0.92213	4.12341	51.4483	2.32411e-06	1.45778e-05	Down
TEKT2.chr1	1.7329	-0.626319	51.4294	2.32937e-06	1.46036e-05	Up
HSPA1B.chr6	0.748429	5.81667	51.3893	2.34061e-06	1.46668e-05	Up
NHLH1.chr1	1.64534	1.26556	51.3393	2.3547e-06	1.47406e-05	Up
ARHGEF17.chr11	1.70274	0.87961	51.2174	2.38944e-06	1.49384e-05	Up
ELOVL3.chr10	2.26089	-0.351381	51.1769	2.40112e-06	1.50002e-05	Up
EMR4P.chr19	-1.07748	1.82122	51.1737	2.40205e-06	1.50002e-05	Down
FGFRL1.chr4	-0.67306	5.20278	50.9405	2.47055e-06	1.53902e-05	Down
EMILIN1.chr2	-2.19579	2.1988	50.8882	2.48621e-06	1.54721e-05	Down
TDRD6.chr6	-0.63042	6.14789	50.7925	2.51515e-06	1.56221e-05	Down
CSNK1G2-AS1.chr19	0.654443	3.35267	50.7751	2.52045e-06	1.56474e-05	Up
LIPM.chr10	2.67596	0.322592	50.7439	2.52998e-06	1.56913e-05	Up
PSMB8.chr6	0.644109	8.78778	50.704	2.54225e-06	1.57597e-05	Up
IL4I1.chr19	0.747843	7.68604	50.6942	2.54529e-06	1.57674e-05	Up
FRG1B.chr20	-0.826639	3.1709	50.6905	2.54642e-06	1.57674e-05	Down
C9orf131.chr9	0.918063	3.63147	50.6646	2.55443e-06	1.58045e-05	Up
PPME1.chr11	-0.623823	4.48116	50.6256	2.56656e-06	1.58718e-05	Down
FBXL16.chr16	-0.788984	2.57329	50.5925	2.57687e-06	1.59278e-05	Down
SFTPB.chr2	0.918868	2.79085	50.5776	2.58156e-06	1.5949e-05	Up
MUC20.chr3	0.585757	3.5103	50.5637	2.5859e-06	1.59604e-05	Up
FLJ12825.chr12	0.722501	1.45	50.5125	2.60204e-06	1.60403e-05	Up
ADAM32.chr8	2.9379	-0.0803939	50.5107	2.60263e-06	1.60403e-05	Up
SPINT1.chr15	-0.865863	2.17858	50.4629	2.61778e-06	1.61178e-05	Down
ORAI3.chr16	-0.639473	3.48226	50.4605	2.61855e-06	1.61178e-05	Down
FSCN1.chr7	-1.14557	5.80754	50.4498	2.62197e-06	1.61283e-05	Down
PLEKHG3.chr14	-0.881159	2.87271	50.386	2.64241e-06	1.62284e-05	Down
PRSS23.chr11	-0.941898	2.00978	50.0937	2.73843e-06	1.67717e-05	Down
TRIM31.chr6	2.79732	-0.75645	50.0333	2.75874e-06	1.68799e-05	Up
ZKSCAN2.chr16	-0.631915	3.77669	50.0047	2.76844e-06	1.69311e-05	Down
PI3.chr20	-0.997432	1.34644	49.9746	2.77866e-06	1.69773e-05	Down
ITGA7.chr12	1.08211	2.26207	49.8244	2.83037e-06	1.72601e-05	Up
ANKRD39.chr2	-0.700838	2.73543	49.763	2.8518e-06	1.73742e-05	Down
PARP12.chr7	0.648574	9.86187	49.7556	2.8544e-06	1.73817e-05	Up
DKFZP686I15217.chr6	0.59728	3.57144	49.7006	2.87378e-06	1.74746e-05	Up
FAM43A.chr3	-0.649908	3.59263	49.6669	2.88573e-06	1.75305e-05	Down
ATP5I.chr4	0.595525	5.67476	49.5819	2.91614e-06	1.76984e-05	Up
SIGLEC7.chr19	-1.22976	0.967475	49.5368	2.9324e-06	1.77886e-05	Down
ADK.chr10	0.615845	6.78796	49.3782	2.99044e-06	1.80976e-05	Up
CCL2.chr17	0.739099	12.5561	49.3524	3.00002e-06	1.81469e-05	Up
RILP.chr17	0.619906	3.54485	49.3041	3.01801e-06	1.82211e-05	Up
KIAA1751.chr1	0.792923	2.38364	49.1665	3.06995e-06	1.85075e-05	Up
OCLM.chr1	-0.778102	1.79148	49.1631	3.07126e-06	1.85075e-05	Down
GSTM4.chr1	-1.18123	1.90019	49.1414	3.07956e-06	1.8548e-05	Down
TENC1.chr12	0.712362	2.53215	49.1379	3.08089e-06	1.8548e-05	Up
PTGFRN.chr1	-2.10554	1.93298	49.1109	3.09122e-06	1.85926e-05	Down
C1orf150.chr1	1.86354	1.39436	49.0579	3.11168e-06	1.8692e-05	Up
FBLIM1.chr1	0.616759	4.07551	49.0011	3.13373e-06	1.88039e-05	Up
C15orf61.chr15	-0.735541	2.30221	48.8654	3.1872e-06	1.90977e-05	Down
ATG3.chr3	0.630339	7.59215	48.8067	3.2106e-06	1.92108e-05	Up
COLQ.chr3	0.726696	2.96617	48.7324	3.24056e-06	1.93718e-05	Up
MUC5B.chr11	0.849231	2.75364	48.6833	3.26052e-06	1.94821e-05	Up
CTSL1.chr9	0.639487	11.681	48.6346	3.28044e-06	1.95735e-05	Up
ATP1B1.chr1	-1.17945	3.54188	48.6018	3.29394e-06	1.96448e-05	Down
SSTR3.chr22	1.00483	4.29302	48.594	3.29715e-06	1.96548e-05	Up
LZTS1.chr8	2.48203	2.46866	48.5098	3.33217e-06	1.98172e-05	Up
LRRC25.chr19	-0.916401	6.22637	48.4874	3.34155e-06	1.98636e-05	Down
LOC100507421.chr7	1.26394	1.64835	48.4682	3.3496e-06	1.98929e-05	Up
LOC100506385.chr21	0.603415	3.98244	48.4559	3.35478e-06	1.99137e-05	Up
PYGL.chr14	-1.18369	2.46628	48.4525	3.35622e-06	1.99137e-05	Down
ORC4.chr2	0.710601	8.38671	48.3532	3.39833e-06	2.01167e-05	Up
DHRS9.chr2	0.89867	5.87092	48.3327	3.40711e-06	2.01451e-05	Up
PRG2.chr11	1.7694	1.40172	48.3309	3.40789e-06	2.01451e-05	Up
FXYD2.chr11	-1.1736	0.502952	48.1903	3.46878e-06	2.04766e-05	Down
CXCL2.chr4	-1.40874	9.96841	48.1779	3.4742e-06	2.0499e-05	Down
SPRN.chr10	0.662881	3.86605	48.1341	3.49345e-06	2.0584e-05	Up
ACVR2A.chr2	-0.628122	6.67717	48.0224	3.54308e-06	2.08379e-05	Down
SYTL1.chr1	-0.603088	4.71409	48.0116	3.54794e-06	2.08472e-05	Down
PNPLA1.chr6	-0.993736	3.53144	47.9191	3.58972e-06	2.10345e-05	Down
UBE2S.chr19	0.856068	5.7645	47.8782	3.60834e-06	2.11231e-05	Up
PLXNB3.chrX	1.22326	0.485416	47.735	3.67451e-06	2.14622e-05	Up
GNAO1.chr16	-0.669021	3.10312	47.7136	3.68448e-06	2.15105e-05	Down
B7H6.chr11	-0.927479	5.97483	47.6468	3.71591e-06	2.16534e-05	Down
LMCD1.chr3	-1.65681	0.0352732	47.6436	3.71745e-06	2.16534e-05	Down
CXCL12.chr10	1.52449	0.595993	50.5621	3.73979e-06	2.17636e-05	Up
C12orf52.chr12	-0.585661	3.28274	47.5402	3.76667e-06	2.19e-05	Down
SDSL.chr12	0.904907	2.81734	47.4222	3.8238e-06	2.21916e-05	Up
ACOT13.chr6	0.639544	5.99605	47.4171	3.82629e-06	2.2196e-05	Up
RHBG.chr1	0.707816	3.02776	47.4053	3.83206e-06	2.22092e-05	Up
AVIL.chr12	0.84237	4.56396	47.3358	3.86624e-06	2.23768e-05	Up
TMPRSS2.chr21	1.82389	0.15494	47.3318	3.86822e-06	2.2378e-05	Up
AMOTL2.chr3	2.07571	1.13703	47.3161	3.876e-06	2.24108e-05	Up
HAVCR1.chr5	0.792311	3.39851	47.3051	3.88143e-06	2.242e-05	Up
TMEM150B.chr19	0.860995	3.52118	47.2915	3.8882e-06	2.24311e-05	Up
PGM5P2.chr9	0.73219	5.08561	47.1968	3.93561e-06	2.26445e-05	Up
GBP4.chr1	1.08778	11.4709	47.1165	3.97635e-06	2.28609e-05	Up
ISG15.chr1	0.846746	11.0487	47.1156	3.97683e-06	2.28609e-05	Up
TIGD2.chr4	-0.592217	3.1554	47.0442	4.01343e-06	2.29986e-05	Down
SPIN3.chrX	-0.663286	4.04938	47.0228	4.0245e-06	2.30413e-05	Down
LOC100131096.chr17	-0.65514	5.19452	46.952	4.06129e-06	2.31998e-05	Down
SLC22A4.chr5	0.857115	4.16966	46.9106	4.08295e-06	2.32922e-05	Up
EPGN.chr4	-1.18108	1.12059	46.8894	4.09412e-06	2.3335e-05	Down
TRIM16.chr17	-0.975792	3.1087	46.8764	4.10101e-06	2.33638e-05	Down
LOC399815.chr10	-0.697625	1.91257	46.8062	4.13823e-06	2.35548e-05	Down
CCDC102A.chr16	-0.614721	2.88752	46.7665	4.15949e-06	2.36652e-05	Down
PLA2G4E.chr15	0.753186	3.04104	46.7085	4.19075e-06	2.38324e-05	Up
ZNF358.chr19	-0.828288	2.63665	46.676	4.2084e-06	2.39115e-05	Down
ZNF385A.chr12	0.849442	5.72282	46.6507	4.22217e-06	2.39576e-05	Up
F10.chr13	1.42921	1.02293	46.6345	4.23102e-06	2.39971e-05	Up
ANKRD20A9P.chr13	0.616797	7.51483	46.517	4.29582e-06	2.42987e-05	Up
OR52K2.chr11	1.65364	0.890452	46.4401	4.33887e-06	2.45043e-05	Up
DNAH12.chr3	1.04514	0.218034	46.3705	4.37824e-06	2.46892e-05	Up
SLC2A9.chr4	1.23929	0.786745	46.3362	4.39782e-06	2.47667e-05	Up
KIAA1456.chr8	0.629825	4.47973	46.3142	4.41038e-06	2.48264e-05	Up
PLB1.chr2	0.951705	3.12599	46.3068	4.41464e-06	2.48394e-05	Up
LOC100499194.chr2	2.1347	0.853519	46.2252	4.46173e-06	2.5049e-05	Up
FASLG.chr1	0.756038	6.64362	46.1801	4.48801e-06	2.51744e-05	Up
DDO.chr6	1.48314	1.68954	46.1727	4.49238e-06	2.51878e-05	Up
THEM5.chr1	-0.748776	1.93886	46.1464	4.50778e-06	2.5263e-05	Down
LGALS9.chr17	0.808399	8.29731	46.0028	4.59308e-06	2.56663e-05	Up
SNX22.chr15	0.659741	4.192	46.0006	4.59439e-06	2.56663e-05	Up
LOC284751.chr20	1.64333	1.00258	45.9709	4.61227e-06	2.57466e-05	Up
RBCK1.chr20	0.729125	8.3541	45.949	4.62548e-06	2.58091e-05	Up
PSMD5.chr9	0.589251	7.00073	45.9002	4.65506e-06	2.59627e-05	Up
WDR54.chr2	-0.627546	3.62124	45.8023	4.71518e-06	2.62291e-05	Down
AFF3.chr2	-0.647657	4.9199	45.7756	4.73168e-06	2.62979e-05	Down
IL15RA.chr10	1.00636	7.15371	45.74	4.75384e-06	2.64095e-05	Up
CNR2.chr1	-1.19382	1.68148	45.6796	4.79172e-06	2.66083e-05	Down
GNG7.chr19	-0.66091	3.5129	45.656	4.80654e-06	2.6679e-05	Down
GLRX5.chr14	-0.640594	4.42076	45.5997	4.84227e-06	2.68656e-05	Down
METTL7A.chr12	-0.617573	4.43529	45.5553	4.87064e-06	2.69643e-05	Down
FAM71F2.chr7	1.17077	1.2898	45.5356	4.88329e-06	2.69991e-05	Up
RORC.chr1	-1.10375	1.84123	45.526	4.88946e-06	2.70098e-05	Down
BAHCC1.chr17	0.615076	3.39567	45.4998	4.90636e-06	2.70914e-05	Up
NRON.chr9	1.44994	1.23464	45.4597	4.9324e-06	2.7188e-05	Up
LMNB1.chr5	0.6552	8.08204	45.4398	4.9453e-06	2.72473e-05	Up
CLMP.chr11	0.915973	1.43235	45.4272	4.95355e-06	2.72809e-05	Up
OSBPL5.chr11	0.630594	4.94621	45.3521	5.00287e-06	2.75169e-05	Up
TXNDC5.chr6	-0.895765	2.40303	45.2461	5.07351e-06	2.78453e-05	Down
SNX33.chr15	-1.00755	2.0544	45.2087	5.09868e-06	2.79472e-05	Down
HES2.chr1	0.710167	3.50657	45.1819	5.1168e-06	2.80225e-05	Up
SCD5.chr4	0.684984	4.4467	45.1782	5.1193e-06	2.80241e-05	Up
PKD1L3.chr16	1.05935	1.90841	45.1244	5.15591e-06	2.81882e-05	Up
PHLDA2.chr11	-0.803425	3.17413	45.0884	5.18061e-06	2.8311e-05	Down
ING2.chr4	-0.621222	3.19297	45.0685	5.19429e-06	2.83614e-05	Down
C12orf74.chr12	0.822081	2.15935	45.0215	5.22685e-06	2.84903e-05	Up
CKB.chr14	0.919026	5.29073	44.7016	5.45425e-06	2.95528e-05	Up
CCNA1.chr13	2.19368	3.23663	44.6806	5.46958e-06	2.96232e-05	Up
RMI2.chr16	0.807751	2.57105	44.6196	5.51438e-06	2.98382e-05	Up
ALOX12B.chr17	-1.32848	0.423306	44.5717	5.5498e-06	3.00066e-05	Down
PAK1.chr11	-0.731311	5.50858	44.5647	5.555e-06	3.00092e-05	Down
HCRTR1.chr1	1.23965	0.979539	44.4688	5.62685e-06	3.03459e-05	Up
IL36B.chr2	1.13225	0.899055	44.3971	5.68121e-06	3.05923e-05	Up
CAPN5.chr11	-0.958389	0.900731	44.3919	5.68518e-06	3.05957e-05	Down
ISG20.chr15	1.00518	9.76001	44.333	5.73033e-06	3.07737e-05	Up
APBB2.chr4	-0.83249	2.59329	44.3071	5.75033e-06	3.0868e-05	Down
SLC22A16.chr6	1.61481	0.35141	44.2589	5.78768e-06	3.10293e-05	Up
PRUNE2.chr9	1.35897	1.08148	44.2392	5.80306e-06	3.10884e-05	Up
RHOF.chr12	-0.758175	3.60025	44.2385	5.80358e-06	3.10884e-05	Down
NAMPT.chr7	-0.817736	12.055	44.121	5.89625e-06	3.15317e-05	Down
PPEF2.chr4	1.07047	1.3584	44.0987	5.91401e-06	3.15869e-05	Up
RRAD.chr16	-0.857489	1.30369	44.06	5.94492e-06	3.17386e-05	Down
TMEM231.chr16	-0.767547	1.99244	44.0211	5.97629e-06	3.1866e-05	Down
UAP1L1.chr9	-0.702441	4.27142	43.9286	6.05146e-06	3.22398e-05	Down
NLGN4Y.chrY	-0.964102	1.12331	43.9145	6.06302e-06	3.22879e-05	Down
SAC3D1.chr11	-0.980119	1.9759	43.8923	6.08126e-06	3.2357e-05	Down
KIR2DL4.chr19	0.923786	2.65754	43.8894	6.08361e-06	3.2357e-05	Up
SOX13.chr1	-0.983673	1.93489	43.8315	6.13154e-06	3.25833e-05	Down
LINC00494.chr20	-1.12079	1.02366	43.8287	6.13384e-06	3.25833e-05	Down
LOC100329109.chr2	-0.70283	2.06762	43.6968	6.2446e-06	3.31164e-05	Down
FOXI1.chr5	3.68269	-1.05981	43.6816	6.25757e-06	3.31714e-05	Up
SLC35G1.chr10	-1.11763	1.41907	43.6765	6.26184e-06	3.31802e-05	Down
FUT10.chr8	-0.70355	2.0776	43.6698	6.26756e-06	3.31967e-05	Down
MMP7.chr11	-0.667092	2.67856	43.6493	6.28505e-06	3.32755e-05	Down
HCAR3.chr12	-1.09205	6.1294	43.5016	6.41271e-06	3.38528e-05	Down
CALD1.chr7	0.819052	3.10349	43.4868	6.42568e-06	3.39072e-05	Up
UNC93B1.chr11	0.687512	8.14144	43.4612	6.44815e-06	3.39839e-05	Up
IL19.chr1	0.891068	4.19694	43.4366	6.46982e-06	3.40555e-05	Up
OR52N2.chr11	2.42982	0.0641622	43.3929	6.50854e-06	3.42168e-05	Up
IPW.chr15	-0.882324	1.95237	43.3599	6.53795e-06	3.43573e-05	Down
ZNF777.chr7	-0.733876	4.26467	43.3498	6.54697e-06	3.43905e-05	Down
EHF.chr11	-1.35631	5.63272	43.3226	6.57132e-06	3.45042e-05	Down
SPAG6.chr10	0.984165	2.0728	43.2907	6.60003e-06	3.46121e-05	Up
CPNE2.chr16	-0.593806	4.07979	43.2774	6.61211e-06	3.46612e-05	Down
ALDH4A1.chr1	-0.768513	2.36291	43.263	6.62513e-06	3.46787e-05	Down
LOC92249.chrX	-0.615206	3.60725	43.2243	6.66031e-06	3.48421e-05	Down
LOC100128675.chr19	0.852315	1.62718	43.217	6.66696e-06	3.48626e-05	Up
LOC100616668.chr13	0.677554	2.12612	43.185	6.69625e-06	3.49727e-05	Up
RAPSN.chr11	1.45472	0.732901	43.1712	6.70897e-06	3.50247e-05	Up
ARL6IP6.chr2	0.585119	6.43806	43.1201	6.75613e-06	3.52276e-05	Up
HPD.chr12	-1.51202	2.87979	43.0913	6.7829e-06	3.53093e-05	Down
MFI2.chr3	-0.600242	4.57226	43.0692	6.80349e-06	3.54021e-05	Down
C20orf26.chr20	2.97872	0.255197	43.0148	6.85456e-06	3.55951e-05	Up
AGRN.chr1	0.641085	7.56396	42.9401	6.92527e-06	3.59183e-05	Up
MFSD2A.chr1	-0.593144	5.84887	42.8077	7.05277e-06	3.65052e-05	Down
ERRFI1.chr1	-0.815735	3.4485	42.752	7.10719e-06	3.67123e-05	Down
SLC10A1.chr14	1.27124	2.73117	42.6534	7.20473e-06	3.71408e-05	Up
IGSF10.chr3	-2.7292	-0.529936	42.6276	7.23054e-06	3.72437e-05	Down
PLEKHA6.chr1	1.15579	0.477355	42.5916	7.26665e-06	3.74146e-05	Up
ST5.chr11	1.47084	0.848762	42.5574	7.30111e-06	3.75313e-05	Up
DPYSL2.chr8	-0.661744	5.18795	42.4076	7.45442e-06	3.82219e-05	Down
FAM216B.chr13	2.71104	0.148355	42.4031	7.45916e-06	3.82219e-05	Up
MIR4440.chr2	1.18376	-0.411429	42.3601	7.5038e-06	3.83718e-05	Up
RNASE6.chr14	-0.802381	2.68802	42.3496	7.51483e-06	3.84128e-05	Down
C17orf79.chr17	-0.740277	3.12089	42.2356	7.63502e-06	3.89603e-05	Down
ESPNL.chr2	1.63104	0.326288	42.2255	7.64572e-06	3.8988e-05	Up
SOWAHD.chrX	-1.32674	-0.359764	42.2131	7.65897e-06	3.9028e-05	Down
EAF2.chr3	0.884264	3.58813	42.2124	7.6597e-06	3.9028e-05	Up
CLIC3.chr9	0.884046	3.48706	42.1968	7.67643e-06	3.90976e-05	Up
ADAM30.chr1	3.40798	-1.06762	42.1871	7.68684e-06	3.9135e-05	Up
TFPI2.chr7	-0.813794	4.01288	42.165	7.71048e-06	3.92396e-05	Down
CKAP4.chr12	0.591749	7.86778	42.1333	7.74468e-06	3.93822e-05	Up
CLEC4D.chr12	0.625258	3.1044	42.084	7.79822e-06	3.95638e-05	Up
C3orf72.chr3	0.659477	2.09321	42.0512	7.83407e-06	3.97257e-05	Up
LOC283335.chr12	0.703426	2.2172	41.9966	7.89406e-06	3.99844e-05	Up
RAVER2.chr1	0.653395	4.43147	41.9962	7.89451e-06	3.99844e-05	Up
GRIK1-AS2.chr21	1.61645	1.36003	41.966	7.92799e-06	4.0138e-05	Up
NDUFB2.chr7	0.632977	6.21476	41.8977	8.00415e-06	4.05075e-05	Up
C20orf166-AS1.chr20	0.948447	2.06002	41.881	8.02297e-06	4.05866e-05	Up
ATP2A1.chr16	0.738328	2.27629	41.8306	8.07984e-06	4.07932e-05	Up
SPATA21.chr1	1.31872	0.0432097	41.8226	8.08896e-06	4.08231e-05	Up
GARS.chr7	-0.609827	7.55378	41.7957	8.11961e-06	4.09454e-05	Down
AHNAK.chr11	-0.716511	11.5082	41.7684	8.15074e-06	4.10861e-05	Down
SOBP.chr6	0.918438	2.29795	41.6552	8.28157e-06	4.16137e-05	Up
FXYD7.chr19	-1.23592	0.552666	41.5134	8.44873e-06	4.23201e-05	Down
SLC4A1.chr17	0.672179	2.64961	41.4364	8.54117e-06	4.26991e-05	Up
THAP8.chr19	-0.912077	1.77798	41.429	8.55006e-06	4.27121e-05	Down
C16orf74.chr16	-1.55219	0.795858	41.3656	8.62715e-06	4.30276e-05	Down
PLXNA2.chr1	-0.596882	2.47253	41.3363	8.66298e-06	4.31099e-05	Down
BUB1.chr2	0.6559	4.29414	41.317	8.68673e-06	4.31701e-05	Up
FLT1.chr13	-0.864819	6.70475	41.3152	8.68887e-06	4.31701e-05	Down
ITGAX.chr16	-0.847625	8.95631	41.3146	8.68963e-06	4.31701e-05	Down
OTOF.chr2	1.19446	3.4768	41.287	8.72371e-06	4.32888e-05	Up
UCKL1-AS1.chr20	0.741062	4.1043	41.235	8.78822e-06	4.3503e-05	Up
AQP3.chr9	-0.740701	4.75496	41.2329	8.79081e-06	4.3503e-05	Down
CACNG8.chr19	0.664506	4.03779	41.2295	8.79507e-06	4.35072e-05	Up
KIAA2022.chrX	-0.922809	1.48325	41.2233	8.80287e-06	4.3512e-05	Down
CAMK1.chr3	-0.800673	3.39458	41.2069	8.82332e-06	4.35793e-05	Down
NEO1.chr15	-0.591161	4.72493	41.1089	8.94699e-06	4.41387e-05	Down
MS4A12.chr11	1.55007	0.492928	41.0971	8.96203e-06	4.41958e-05	Up
USP51.chrX	-0.895835	1.7343	41.0226	9.05755e-06	4.45633e-05	Down
LOC100130705.chr7	0.953351	2.21806	41.014	9.06866e-06	4.46007e-05	Up
PRPH2.chr6	0.967556	1.1671	40.9223	9.188e-06	4.51179e-05	Up
AGAP1.chr2	-0.934154	1.46615	40.8729	9.25292e-06	4.53667e-05	Down
MIR570.chr3	-0.742323	1.81539	40.804	9.34449e-06	4.57805e-05	Down
PXK.chr3	-0.720808	6.06516	40.7674	9.39359e-06	4.60022e-05	Down
LOC283194.chr11	-1.37231	-0.117967	40.721	9.45608e-06	4.62382e-05	Down
SLC6A13.chr12	2.25559	0.962989	40.7013	9.48278e-06	4.6351e-05	Up
CSF2RA.chrY	-0.603994	7.58208	40.692	9.49546e-06	4.63951e-05	Down
VLDLR.chr9	-0.630113	2.81979	40.6464	9.55769e-06	4.66708e-05	Down
DCP1B.chr12	-0.585114	4.43156	40.6421	9.56357e-06	4.66742e-05	Down
ANXA3.chr4	1.74641	-0.100182	40.6372	9.57037e-06	4.66895e-05	Up
ADAMTS14.chr10	1.12735	1.94513	40.6166	9.59869e-06	4.67918e-05	Up
CCNE1.chr19	-0.801383	1.63107	40.6115	9.60562e-06	4.68076e-05	Down
IFITM3.chr11	1.36476	7.69633	40.5722	9.66002e-06	4.70547e-05	Up
TTC4.chr1	-0.588316	3.26079	40.3957	9.90825e-06	4.8135e-05	Down
PHLDA3.chr1	-1.27221	-0.0640522	40.3736	9.93992e-06	4.82704e-05	Down
TNS1.chr2	1.18268	5.90556	40.3649	9.9524e-06	4.83126e-05	Up
RAD51B.chr14	0.616504	2.6341	40.3618	9.95687e-06	4.83159e-05	Up
GRIK1.chr21	1.23664	2.39066	40.3105	1.00307e-05	4.86334e-05	Up
LOC401093.chr3	0.60218	3.55279	40.3025	1.00424e-05	4.86566e-05	Up
RFPL3.chr22	2.36046	-1.24532	40.2584	1.01065e-05	4.88929e-05	Up
NLRC4.chr2	-0.697957	4.01019	40.1969	1.01967e-05	4.92355e-05	Down
LINC00487.chr2	1.27328	1.54281	40.1577	1.02546e-05	4.94967e-05	Up
CAPNS2.chr16	1.51598	-1.09955	42.3644	1.03055e-05	4.96898e-05	Up
NDRG4.chr16	0.915789	1.53215	40.1229	1.03064e-05	4.96898e-05	Up
SLC16A5.chr17	-0.777346	2.42702	40.104	1.03346e-05	4.98069e-05	Down
ARMC7.chr17	-0.644923	3.62534	40.0888	1.03573e-05	4.98977e-05	Down
IL12RB2.chr1	0.885339	6.2399	40.0694	1.03865e-05	5.00005e-05	Up
TMEM86A.chr11	-1.16016	0.965871	40.0572	1.04049e-05	5.00702e-05	Down
CD180.chr5	-0.865501	3.60356	40.0514	1.04137e-05	5.00924e-05	Down
LOC730668.chr22	0.975426	0.518201	40.0009	1.04901e-05	5.0404e-05	Up
MIR4712.chr15	-0.951405	0.926131	39.9364	1.05889e-05	5.08403e-05	Down
FBXL2.chr3	1.26363	1.68055	39.8439	1.07321e-05	5.13731e-05	Up
LOC100506688.chr5	0.614502	3.09188	39.7911	1.0815e-05	5.17501e-05	Up
C17orf107.chr17	-0.92725	2.19901	39.7068	1.09488e-05	5.22725e-05	Down
ATF3.chr1	0.712224	8.47039	39.6486	1.10421e-05	5.26784e-05	Up
MAMLD1.chrX	-0.976939	5.25764	39.5331	1.12301e-05	5.34754e-05	Down
RGS13.chr1	0.969335	1.9783	39.4983	1.12874e-05	5.37282e-05	Up
STAB1.chr3	-0.655716	5.95399	39.4752	1.13256e-05	5.38698e-05	Down
C2.chr6	1.06025	3.34611	39.4251	1.14092e-05	5.4166e-05	Up
TBX19.chr1	0.61279	3.89457	39.3666	1.15075e-05	5.45309e-05	Up
B3GNT1.chr11	-0.966386	2.09617	39.3306	1.15686e-05	5.4739e-05	Down
TCEA3.chr1	-1.16557	1.48149	39.226	1.17478e-05	5.54842e-05	Down
ALDH2.chr12	-0.600046	3.72711	39.1789	1.18295e-05	5.5787e-05	Down
IRAK3.chr12	-0.810914	8.34056	39.1675	1.18494e-05	5.58602e-05	Down
EGR2.chr10	-0.923775	6.96002	39.1619	1.18592e-05	5.58856e-05	Down
IL1RN.chr2	1.34851	11.0005	39.144	1.18906e-05	5.60129e-05	Up
TRIM72.chr16	0.904927	1.19235	39.1025	1.19634e-05	5.62935e-05	Up
MAP6D1.chr3	0.721877	2.03441	39.0627	1.2034e-05	5.65837e-05	Up
LOC729444.chr22	1.44338	0.855934	39.0218	1.21069e-05	5.68846e-05	Up
GBP5.chr1	1.02132	11.9099	38.9971	1.21512e-05	5.70715e-05	Up
CXXC5.chr5	-0.662735	3.45823	38.9849	1.2173e-05	5.7132e-05	Down
VSIG10L.chr19	0.758942	2.66858	38.9638	1.2211e-05	5.7226e-05	Up
TLR7.chrX	0.600605	6.64112	38.9124	1.23043e-05	5.75996e-05	Up
ATAD3C.chr1	0.643645	3.0768	38.8986	1.23296e-05	5.76965e-05	Up
ABLIM3.chr5	-1.17843	0.923488	38.8954	1.23353e-05	5.77021e-05	Down
LOC148696.chr1	0.67951	3.74932	38.8909	1.23437e-05	5.77103e-05	Up
FNDC5.chr1	0.849561	1.70971	38.8602	1.23998e-05	5.79188e-05	Up
SPRED3.chr19	1.2629	-0.439157	38.8058	1.25003e-05	5.83454e-05	Up
TFR2.chr7	-0.73929	1.42728	38.7613	1.2583e-05	5.86682e-05	Down
PMAIP1.chr18	0.713391	8.30229	38.7612	1.25833e-05	5.86682e-05	Up
IFITM10.chr11	2.85915	2.60047	38.7405	1.26219e-05	5.87622e-05	Up
NFIA.chr1	-1.30899	0.94743	38.6868	1.27231e-05	5.91468e-05	Down
SHOX.chrX	0.630139	2.67465	38.5582	1.2969e-05	6.02239e-05	Up
MIR612.chr11	1.33465	2.89596	38.5132	1.30564e-05	6.05415e-05	Up
PDXP.chr22	-0.678989	2.96656	38.4928	1.30961e-05	6.07034e-05	Down
TNFRSF8.chr1	-1.11191	2.69062	38.4182	1.32428e-05	6.12499e-05	Down
HEATR5B.chr2	0.613817	7.72798	38.3468	1.3385e-05	6.18176e-05	Up
LOC641365.chr4	3.45592	-0.557494	38.3011	1.34768e-05	6.21741e-05	Up
LINC00514.chr16	0.753925	3.16932	38.2169	1.36479e-05	6.28265e-05	Up
HK2.chr2	0.738431	7.91691	38.1803	1.37231e-05	6.31439e-05	Up
ARHGAP23.chr17	0.911395	2.45767	38.1748	1.37345e-05	6.31567e-05	Up
KIAA1383.chr1	-0.90371	1.96815	37.9469	1.42135e-05	6.51243e-05	Down
CCDC37.chr3	0.851647	0.651872	37.8937	1.43281e-05	6.55552e-05	Up
RGS16.chr1	0.611703	2.54327	37.8752	1.43682e-05	6.56676e-05	Up
TSPAN18.chr11	-0.656543	2.24942	37.8675	1.43848e-05	6.57201e-05	Down
PLD1.chr3	-0.650623	5.04806	37.8212	1.44857e-05	6.61572e-05	Down
GPR161.chr1	1.06385	1.93724	37.8083	1.45142e-05	6.62634e-05	Up
MSX2P1.chr17	-1.78731	-0.844231	37.7553	1.46308e-05	6.67169e-05	Down
PLSCR4.chr3	1.44991	0.627895	37.7537	1.46344e-05	6.67169e-05	Up
KCTD12.chr13	1.0563	8.2176	37.7286	1.469e-05	6.69224e-05	Up
LOXL4.chr10	1.12592	1.55424	37.6816	1.4795e-05	6.73526e-05	Up
PDLIM1.chr10	-0.76872	3.23947	37.6736	1.4813e-05	6.7377e-05	Down
SIGLECP3.chr19	-1.20614	0.783478	37.6722	1.48163e-05	6.7377e-05	Down
LOC400236.chr14	0.959436	2.05481	37.6576	1.48489e-05	6.75012e-05	Up
FSIP1.chr15	1.28062	1.76581	37.6293	1.49128e-05	6.77434e-05	Up
APOA2.chr1	1.21743	1.07625	37.5815	1.50215e-05	6.81309e-05	Up
TMC8.chr17	-0.707948	5.88123	37.5633	1.5063e-05	6.82551e-05	Down
FILIP1L.chr3	-1.01779	3.0905	37.5512	1.50908e-05	6.83569e-05	Down
SHF.chr15	-0.991293	2.53628	37.5304	1.51385e-05	6.85241e-05	Down
DHRS4L2.chr14	-0.776321	1.33744	37.5052	1.51966e-05	6.86895e-05	Down
SLC6A4.chr17	1.25242	0.232665	37.4766	1.52629e-05	6.89647e-05	Up
IL11.chr19	0.63338	2.24995	37.4415	1.53447e-05	6.9268e-05	Up
DCBLD2.chr3	-0.633495	2.47978	37.4408	1.53463e-05	6.9268e-05	Down
SH2D5.chr1	0.900495	0.332252	37.399	1.54443e-05	6.96361e-05	Up
ABCC3.chr17	-0.934237	2.84842	37.3623	1.55309e-05	6.99524e-05	Down
RAB3A.chr19	-1.33399	-0.344146	37.3372	1.55905e-05	7.01442e-05	Down
C2orf91.chr2	0.639048	2.35455	37.3327	1.56011e-05	7.01442e-05	Up
PHGDH.chr1	-0.989538	3.84702	37.272	1.57463e-05	7.05979e-05	Down
LGALS3BP.chr17	0.757318	6.90565	37.2324	1.58419e-05	7.09513e-05	Up
TET1.chr10	-1.32826	0.451279	37.1428	1.60607e-05	7.1825e-05	Down
SLC25A23.chr19	-0.616536	3.36785	37.1068	1.61494e-05	7.21003e-05	Down
FAM201A.chr9	-1.02731	0.0460664	37.0833	1.62077e-05	7.23098e-05	Down
ESRG.chr3	0.812969	4.77111	37.0114	1.63874e-05	7.29837e-05	Up
CXCR2P1.chr2	1.39692	4.41974	36.959	1.652e-05	7.34595e-05	Up
CAMKMT.chr2	-0.597856	2.21182	36.7787	1.69849e-05	7.53289e-05	Down
BSN-AS2.chr3	0.698054	1.95015	36.7567	1.70427e-05	7.55061e-05	Up
KRT10.chr17	-0.639064	4.95184	36.7485	1.70643e-05	7.55757e-05	Down
CNDP1.chr18	1.62228	-0.00157306	36.6559	1.73099e-05	7.65835e-05	Up
EDN1.chr6	0.605718	4.47429	36.6305	1.73781e-05	7.68315e-05	Up
C15orf41.chr15	-0.718836	2.4072	36.6244	1.73944e-05	7.6866e-05	Down
CFD.chr19	0.708222	4.97382	36.6231	1.73979e-05	7.6866e-05	Up
PLCD3.chr17	-0.809103	2.09127	36.5873	1.74947e-05	7.724e-05	Down
MAK.chr6	0.687903	3.45872	36.5668	1.75504e-05	7.74323e-05	Up
LPPR2.chr19	-0.884207	3.80632	36.5585	1.75728e-05	7.75013e-05	Down
C10orf81.chr10	1.93	1.15403	36.5157	1.76898e-05	7.7905e-05	Up
SPRY1.chr4	-0.661407	1.88524	36.5008	1.77308e-05	7.80119e-05	Down
TAGLN.chr11	0.701184	4.5041	36.4869	1.77689e-05	7.81525e-05	Up
ADAMTSL2.chr9	0.72189	2.17303	36.4526	1.78639e-05	7.85161e-05	Up
PNLDC1.chr6	1.29829	1.06208	36.4436	1.78887e-05	7.85978e-05	Up
RXFP4.chr1	1.01024	1.10749	36.3982	1.80154e-05	7.90185e-05	Up
NWD1.chr19	0.606343	3.1411	36.3705	1.8093e-05	7.93041e-05	Up
LOC286467.chrX	0.753381	2.17831	36.3615	1.81184e-05	7.93607e-05	Up
B3GAT1.chr11	-0.631278	2.36821	36.3485	1.8155e-05	7.94839e-05	Down
PDLIM7.chr5	-0.651035	5.68532	36.2995	1.82941e-05	8.00202e-05	Down
CDC42EP2.chr11	-0.64798	5.25896	36.2581	1.84123e-05	8.04266e-05	Down
TIMD4.chr5	0.766071	1.91056	36.1603	1.86955e-05	8.14123e-05	Up
MAB21L3.chr1	0.781642	6.50082	36.1505	1.8724e-05	8.14806e-05	Up
HIF3A.chr19	0.689272	1.62633	36.0477	1.90274e-05	8.26879e-05	Up
MRC2.chr17	-0.95684	1.35215	36.0057	1.91529e-05	8.30915e-05	Down
MUC6.chr11	1.0707	3.8889	35.9621	1.92839e-05	8.3603e-05	Up
LDOC1.chrX	-0.937715	2.26267	35.9011	1.94694e-05	8.42638e-05	Down
MICALCL.chr11	-1.32417	0.148099	35.8846	1.952e-05	8.44542e-05	Down
C6orf222.chr6	2.05723	-0.365103	35.8816	1.95292e-05	8.44653e-05	Up
ANGPTL4.chr19	1.0575	0.0839248	35.8083	1.97553e-05	8.52232e-05	Up
NLRP7.chr19	-1.21572	1.63941	35.807	1.97593e-05	8.52232e-05	Down
DISC1.chr1	0.809138	1.64544	35.7486	1.99415e-05	8.58984e-05	Up
LOC646329.chr7	0.654561	6.67394	35.7237	2.00199e-05	8.62066e-05	Up
LTK.chr15	-0.838039	2.13245	35.6993	2.0097e-05	8.65094e-05	Down
ATP6V1E2.chr2	-0.970745	1.46504	35.6504	2.02526e-05	8.70614e-05	Down
CHCHD10.chr22	-0.782831	2.56098	35.6167	2.03607e-05	8.74965e-05	Down
FLJ34690.chr17	0.651278	2.02894	35.6067	2.03928e-05	8.75758e-05	Up
TTC40.chr10	-0.947654	3.2735	35.5553	2.05589e-05	8.82295e-05	Down
MEX3D.chr19	-0.82355	2.68429	35.5167	2.06849e-05	8.87103e-05	Down
PLSCR3.chr17	-1.21491	0.314065	35.5074	2.07151e-05	8.881e-05	Down
MT1G.chr16	-1.60382	0.989374	35.4918	2.07663e-05	8.89808e-05	Down
CMTM1.chr16	-1.11574	0.960964	35.4502	2.09036e-05	8.94381e-05	Down
NFXL1.chr4	-0.933355	5.6756	35.4095	2.10389e-05	8.9986e-05	Down
KIF3C.chr2	-0.681745	3.17793	35.34	2.12719e-05	9.07387e-05	Down
SEMA6C.chr1	-1.05278	0.765309	35.3251	2.13221e-05	9.08921e-05	Down
SCAMP5.chr15	-1.96142	0.124085	35.264	2.15301e-05	9.17174e-05	Down
MAFB.chr20	-0.678041	9.4339	35.215	2.16987e-05	9.2281e-05	Down
NUDT4.chr12	-0.678916	2.50808	35.0836	2.21576e-05	9.38774e-05	Down
ABHD14A.chr3	-0.880466	1.48507	35.0807	2.2168e-05	9.38774e-05	Down
LOC100506314.chr12	-0.973762	1.05647	35.0761	2.21841e-05	9.39063e-05	Down
RRAS.chr19	-0.660079	3.30102	35.0551	2.22585e-05	9.41586e-05	Down
ZNF860.chr3	-0.987429	1.36935	35.0125	2.24107e-05	9.47395e-05	Down
SYNPO2.chr4	-0.790018	4.67837	34.9647	2.25825e-05	9.54342e-05	Down
SCG3.chr15	1.28157	1.78396	34.9576	2.2608e-05	9.55102e-05	Up
SHOX.chrY	0.592064	2.67465	34.8996	2.2819e-05	9.63056e-05	Up
NIPAL4.chr5	0.95439	3.02726	34.8967	2.28294e-05	9.63178e-05	Up
CRYBA1.chr17	1.22348	0.354713	34.8289	2.3079e-05	9.71777e-05	Up
ARHGAP6.chrX	-1.49854	0.277573	34.6413	2.3785e-05	9.96889e-05	Down
C16orf46.chr16	-0.980084	2.13012	34.5963	2.39579e-05	0.000100281	Down
SIGLEC14.chr19	0.609347	5.92913	34.5308	2.42125e-05	0.000101148	Up
PRRT1.chr6	-1.34052	-0.478363	34.5215	2.42487e-05	0.000101266	Down
PTMS.chr12	0.622944	4.64843	34.5033	2.43199e-05	0.00010153	Up
LOC388813.chr21	0.763199	2.48806	34.501	2.43293e-05	0.000101535	Up
KCNN3.chr1	0.607069	1.98974	34.4753	2.44304e-05	0.000101924	Up
PROK2.chr3	-1.03915	0.442963	34.4712	2.44466e-05	0.000101958	Down
CYP2B7P1.chr19	0.692531	2.15659	34.3859	2.47859e-05	0.000103137	Up
ITPK1-AS1.chr14	0.910563	2.45872	34.3521	2.4922e-05	0.000103502	Up
MBL1P.chr10	1.61131	-0.733135	34.3519	2.49225e-05	0.000103502	Up
TRIM2.chr4	-0.812765	2.68446	34.3307	2.50085e-05	0.000103792	Down
SOCS1.chr16	0.833218	6.48033	34.318	2.50599e-05	0.000103937	Up
TUBA4B.chr2	-1.10323	-0.764624	34.2859	2.51905e-05	0.000104377	Down
SNAPC2.chr19	-0.8025	3.55937	34.2545	2.53191e-05	0.000104842	Down
LYVE1.chr11	2.79896	-0.888906	34.2338	2.54046e-05	0.000105162	Up
SLC29A3.chr10	-0.600198	2.86104	34.1761	2.56438e-05	0.000106083	Down
FER1L6.chr8	1.95174	-1.05619	33.8783	2.69194e-05	0.000110819	Up
ERP27.chr12	-0.621938	3.09422	33.8646	2.69795e-05	0.000110995	Down
ALDH1A1.chr9	-0.715463	2.34357	33.7993	2.72695e-05	0.000112007	Down
AKAP7.chr6	0.622454	3.88928	33.748	2.74998e-05	0.000112699	Up
SPHAR.chr1	-0.78442	1.91174	33.6818	2.78e-05	0.000113709	Down
MIR4308.chr14	2.09792	-0.852715	33.59	2.82228e-05	0.000115069	Up
SFRP2.chr4	2.67589	-1.04336	35.2512	2.82507e-05	0.000115072	Up
CHST7.chrX	-0.664362	5.03663	33.5214	2.85432e-05	0.000116115	Down
PANX1.chr11	0.608351	6.50044	33.4702	2.87852e-05	0.000117058	Up
NXPH4.chr12	0.914911	0.594905	33.4684	2.87935e-05	0.000117058	Up
WBP5.chrX	-0.93201	2.39757	33.3741	2.92454e-05	0.000118668	Down
PRDM7.chr16	0.687178	2.36396	33.3039	2.9587e-05	0.000119864	Up
CSRP2.chr12	0.64223	2.68975	33.2794	2.97071e-05	0.000120126	Up
ZNF608.chr5	-0.988147	1.59481	33.2791	2.97083e-05	0.000120126	Down
LOC145783.chr15	-0.785001	1.84769	33.2428	2.98878e-05	0.000120813	Down
LOC100506085.chr4	0.892672	1.60015	33.1722	3.02397e-05	0.000122042	Up
SYN1.chrX	1.08833	2.18741	33.1395	3.04043e-05	0.00012259	Up
PAPLN.chr14	0.758911	3.87059	33.1233	3.04863e-05	0.000122843	Up
NMNAT3.chr3	-0.831846	1.59825	33.0864	3.06737e-05	0.000123519	Down
CYP2W1.chr7	0.853923	1.61276	32.9911	3.11643e-05	0.000125336	Up
TXNDC2.chr18	2.10715	-0.810074	32.9833	3.12047e-05	0.000125419	Up
POLN.chr4	0.715076	2.07745	32.9621	3.13153e-05	0.000125745	Up
IL18.chr11	-0.697663	2.18586	32.9543	3.13561e-05	0.000125869	Down
BMP7.chr20	0.679225	2.71932	32.892	3.16832e-05	0.000127062	Up
NPL.chr1	-0.624194	6.10477	32.8767	3.17645e-05	0.000127348	Down
SAMD14.chr17	-0.980936	0.616739	32.8577	3.18656e-05	0.000127673	Down
LOC283174.chr11	-0.674763	4.03187	32.8376	3.19728e-05	0.000128022	Down
TNFRSF9.chr1	-0.784237	7.49376	32.7987	3.21815e-05	0.000128798	Down
RPS16P5.chr6	0.803643	2.72952	32.7694	3.23397e-05	0.000129207	Up
CXCL5.chr4	-1.3239	9.31598	32.7688	3.23427e-05	0.000129207	Down
LOC100287559.chr15	0.630624	2.9385	32.7468	3.24619e-05	0.000129573	Up
C20orf27.chr20	-0.649427	3.53255	32.7235	3.25889e-05	0.000129958	Down
FAM46A.chr6	0.615399	8.07882	32.5409	3.36037e-05	0.000133586	Up
NEFM.chr8	-1.37805	-0.434697	32.4991	3.38408e-05	0.0001343	Down
AFAP1-AS1.chr4	1.30069	0.0714842	32.4914	3.38846e-05	0.000134325	Up
CNTNAP2.chr7	-0.591169	5.24619	32.44	3.41794e-05	0.000135325	Down
ASF1B.chr19	-0.712307	1.00152	32.3778	3.45396e-05	0.000136539	Down
KRT73.chr12	-0.90975	2.38984	32.2959	3.50207e-05	0.000138226	Down
C9orf139.chr9	0.721518	2.0177	32.2002	3.55929e-05	0.000140138	Up
CHST9-AS1.chr18	0.835721	2.42476	32.1923	3.56405e-05	0.000140282	Up
RCAN2.chr6	1.0126	3.48424	32.1824	3.57e-05	0.000140458	Up
TFAP4.chr16	-0.586145	3.50248	32.1812	3.57073e-05	0.000140458	Down
IL1RL2.chr2	1.00616	2.01297	32.1703	3.57737e-05	0.000140675	Up
NID1.chr1	-0.947942	5.71426	32.1232	3.60603e-05	0.000141715	Down
KLK7.chr19	0.653921	1.51431	32.1099	3.6142e-05	0.000141817	Up
LRP3.chr19	-2.24549	-0.473979	32.1006	3.61995e-05	0.000141955	Down
BLVRB.chr19	-0.646057	3.19338	32.0744	3.63608e-05	0.000142527	Down
KLF4.chr9	0.740155	4.93121	32.0733	3.63677e-05	0.000142527	Up
GNAT2.chr1	0.855265	1.93189	32.0404	3.65711e-05	0.000143192	Up
EIF4EBP1.chr8	-0.864681	3.5957	32.0273	3.66532e-05	0.000143469	Down
LOC100130298.chr8	0.760109	1.70623	32.0125	3.67455e-05	0.000143786	Up
LGALS8-AS1.chr1	0.870205	0.316036	31.9867	3.6907e-05	0.00014433	Up
ASB13.chr10	-0.629644	2.74067	31.9421	3.71883e-05	0.000145296	Down
RAB36.chr22	0.591757	2.95384	31.9036	3.7433e-05	0.000146028	Up
ITGA2.chr5	0.656662	5.66573	31.8188	3.79786e-05	0.000147975	Up
FAT4.chr4	-1.13755	1.08754	31.7835	3.82088e-05	0.000148781	Down
ZCWPW2.chr3	1.16971	0.243376	31.6636	3.90014e-05	0.000151358	Up
RTN2.chr19	-0.621873	3.14084	31.6572	3.90437e-05	0.000151408	Down
PLEKHH1.chr14	0.607824	2.25333	31.5863	3.95216e-05	0.000152818	Up
GPR124.chr8	-1.06753	1.62494	31.5539	3.97422e-05	0.000153488	Down
LOC100134015.chr20	0.830723	1.30334	31.5526	3.9751e-05	0.000153488	Up
MATN1.chr1	2.22178	1.94471	31.5462	3.97951e-05	0.000153595	Up
TNXB.chr6	1.34084	2.58703	31.5316	3.98949e-05	0.000153934	Up
LOC339894.chr3	1.34426	0.60407	31.5182	3.99873e-05	0.000154244	Up
CLDN14.chr21	1.31175	-0.0967626	31.5123	4.00278e-05	0.000154353	Up
LIN7A.chr12	-1.26477	0.796165	31.4952	4.01454e-05	0.000154666	Down
PIWIL4.chr11	1.07818	3.16527	31.4528	4.04393e-05	0.000155516	Up
ABLIM2.chr4	-0.828096	1.5297	31.4373	4.05476e-05	0.000155839	Down
LRRN4CL.chr11	0.933446	1.04639	31.3872	4.08994e-05	0.000156906	Up
EDNRB.chr13	-1.39241	0.842843	31.2727	4.1716e-05	0.000159783	Down
TCN2.chr22	1.01345	2.53924	31.24	4.19524e-05	0.00016055	Up
LOC100128338.chr8	0.761573	2.70246	31.1666	4.24889e-05	0.000162271	Up
P2RX1.chr17	-0.869648	3.08059	31.1505	4.26082e-05	0.000162678	Down
FKBP9.chr7	0.753332	2.70692	31.1487	4.26215e-05	0.00016268	Up
SULT1A1.chr16	-0.623798	2.23134	31.1185	4.28448e-05	0.000163434	Down
CMPK2.chr2	0.689383	9.94443	31.1165	4.28601e-05	0.000163439	Up
TRPV1.chr17	0.650887	4.6648	31.1149	4.28718e-05	0.000163439	Up
MAGEF1.chr3	-0.586989	2.97274	31.072	4.31923e-05	0.000164563	Down
COL6A3.chr2	-1.5706	0.0832884	30.9799	4.38891e-05	0.000166868	Down
CA14.chr1	0.637077	2.01082	30.9714	4.3954e-05	0.000167064	Up
C6orf97.chr6	-0.936685	0.684983	30.9581	4.40561e-05	0.000167403	Down
ZNF684.chr1	0.833873	3.88099	30.9272	4.42938e-05	0.000168155	Up
HUS1B.chr6	1.25917	-0.430958	30.8903	4.458e-05	0.000169141	Up
TRIB3.chr20	-0.799958	3.86266	30.8853	4.46186e-05	0.000169193	Down
UBE2L6.chr11	0.673808	9.3834	30.8213	4.51201e-05	0.000170935	Up
GLT25D2.chr1	-0.716624	3.5412	30.8	4.52877e-05	0.000171417	Down
KRT7.chr12	-1.63628	-0.88072	30.7484	4.5698e-05	0.000172714	Down
G0S2.chr1	-1.05824	7.40437	30.7416	4.57528e-05	0.00017287	Down
CLEC10A.chr17	-1.54101	-0.118531	30.7052	4.60453e-05	0.000173769	Down
ARHGEF33.chr2	1.00571	0.355999	30.6664	4.63592e-05	0.00017485	Up
MS4A5.chr11	7.08494	-0.707158	81.6336	4.65829e-05	0.000175537	Up
CRB2.chr9	1.27569	0.366862	30.629	4.66641e-05	0.000175791	Up
LOC100131257.chr7	0.626112	7.7501	30.6193	4.67434e-05	0.000176038	Up
HPN.chr19	1.57381	2.35233	30.584	4.70341e-05	0.00017708	Up
C15orf27.chr15	0.874666	1.03754	30.5419	4.73834e-05	0.000178184	Up
TMEM130.chr7	0.609053	2.54112	30.4179	4.8428e-05	0.000181844	Up
C3orf45.chr3	1.04718	0.795009	30.3805	4.87483e-05	0.000182831	Up
RCOR2.chr11	1.2575	0.566205	30.3749	4.87965e-05	0.000182958	Up
SNORD89.chr2	0.653452	2.72634	30.3465	4.90422e-05	0.000183757	Up
LOC729234.chr2	-0.895876	0.932456	30.2422	4.99539e-05	0.000186748	Down
COL11A2.chr6	1.16639	1.6091	30.2298	5.00638e-05	0.000187049	Up
PRDX4.chrX	0.660621	5.85084	30.2187	5.01622e-05	0.000187362	Up
CCR8.chr3	-0.907047	1.48436	30.2168	5.01791e-05	0.000187369	Down
LOC283624.chr14	0.602727	6.43202	30.1044	5.11891e-05	0.000190582	Up
PAX8.chr2	0.601084	3.69772	30.084	5.13747e-05	0.000191161	Up
FCGBP.chr19	-1.18342	4.06311	30.0684	5.15172e-05	0.00019152	Down
DOK3.chr5	-0.633712	5.28112	30.0082	5.20713e-05	0.000193189	Down
NTHL1.chr16	-0.630551	1.9525	30.0048	5.21028e-05	0.000193195	Down
HLX.chr1	-0.816274	5.32106	30.0031	5.21183e-05	0.000193195	Down
ALDH1B1.chr9	-0.692444	2.78292	29.9405	5.27021e-05	0.000194961	Down
OPLAH.chr8	-0.803405	1.69363	29.9227	5.28696e-05	0.000195467	Down
DNAI2.chr17	-1.16267	0.142857	29.7621	5.44073e-05	0.00020028	Down
GLDN.chr15	2.16031	-0.412332	29.7527	5.4499e-05	0.000200501	Up
KCTD15.chr19	-0.713909	2.16863	29.7181	5.48373e-05	0.000201572	Down
SCLY.chr2	-0.95498	0.557355	29.6988	5.50269e-05	0.000202014	Down
IFI44L.chr1	0.639331	11.5577	29.6903	5.51115e-05	0.000202229	Up
ZNF703.chr8	-1.35387	0.806831	29.6747	5.5265e-05	0.000202617	Down
[truncated: 908 more rows]

## Sheet: Table S3
Table S3. Full list of differentially expressed genes (DEGs) in influenza-infected monocytes. "Up" = upregulated; "Down" = downregulated.
GeneID	Log(Fold Change)	logCPM	F	pvalue	FDR	Differential
IFNA5.chr9	9.54006	2.69288	1612.63	2.71393e-16	2.79167e-12	Up
IFNA2.chr9	8.806	4.81427	1489.97	4.79627e-16	2.79167e-12	Up
TEKT1.chr17	8.79996	2.88681	1223.49	1.97745e-15	7.67317e-12	Up
IFNA16.chr9	9.35763	1.93882	1140.39	3.27645e-15	9.53529e-12	Up
SPDYE4.chr17	7.7756	4.0099	886.181	1.99565e-14	4.64628e-11	Up
GCG.chr2	8.06272	3.05268	757.212	6.137e-14	1.19068e-10	Up
IFNA14.chr9	8.06071	3.7734	582.963	3.94523e-13	6.56092e-10	Up
FAP.chr2	7.41324	6.00008	526.577	8.11295e-13	1.18054e-09	Up
IFNA8.chr9	7.75185	3.6341	515.875	9.38171e-13	1.18445e-09	Up
OR2W5.chr1	8.15195	0.590816	509.99	1.01749e-12	1.18445e-09	Up
C5orf20.chr5	-2.23993	2.99384	420.618	3.9605e-12	4.19129e-09	Down
IFNA10.chr9	8.70498	1.67494	384.042	7.50303e-12	7.27856e-09	Up
ADAMTS13.chr9	5.36955	3.21158	348.023	1.49507e-11	1.2446e-08	Up
CD300LD.chr17	5.24252	2.72158	347.965	1.49681e-11	1.2446e-08	Up
ADRA2B.chr2	5.26152	4.06783	333.696	2.00512e-11	1.55611e-08	Up
LGR5.chr12	7.18591	2.43639	330.094	2.16285e-11	1.57361e-08	Up
TMOD1.chr9	-2.33517	4.45421	323.132	2.50934e-11	1.68918e-08	Down
LY6G6C.chr6	5.64442	1.96891	321.279	2.61192e-11	1.68918e-08	Up
FADS2.chr11	-1.85889	3.12479	318.476	2.77631e-11	1.701e-08	Down
CXCL13.chr4	2.08564	3.91601	297.039	4.50723e-11	2.62344e-08	Up
ABHD4.chr14	-2.00341	5.48235	293.972	4.844e-11	2.68519e-08	Down
DHCR24.chr1	-2.07368	2.47278	281.131	6.60216e-11	3.49344e-08	Down
HCG9.chr6	7.69837	1.87798	272.252	8.24421e-11	4.17265e-08	Up
DCLRE1B.chr1	-1.77115	3.63889	270.364	8.65056e-11	4.19588e-08	Down
ADO.chr10	-1.22861	5.69859	260.209	1.12691e-10	5.24735e-08	Down
SERPINB10.chr18	7.48056	8.86718	254.255	1.32199e-10	5.91894e-08	Up
CYP21A2.chr6	3.90545	2.36986	249.557	1.50324e-10	6.48119e-08	Up
CCL24.chr7	-3.32453	5.67721	243.18	1.79636e-10	7.46836e-08	Down
EPB41L5.chr2	1.87863	4.0364	240.91	1.91597e-10	7.64201e-08	Up
ZNF300P1.chr5	4.12864	4.57097	239.907	1.97171e-10	7.64201e-08	Up
PLEKHM3.chr2	-2.01927	7.72546	238.805	2.03507e-10	7.64201e-08	Down
LOC100288615.chr15	-1.65763	4.37751	235.048	2.2692e-10	8.25494e-08	Down
FADS1.chr11	-1.71211	4.2394	232.702	2.43097e-10	8.31945e-08	Down
ADAD2.chr16	4.73927	3.71412	232.641	2.43529e-10	8.31945e-08	Up
IL29.chr19	6.67266	1.35668	231.736	2.50134e-10	8.31945e-08	Up
ME1.chr6	-2.35523	4.31681	227.554	2.83391e-10	8.93575e-08	Down
EEPD1.chr7	-1.6428	6.33056	227.481	2.84016e-10	8.93575e-08	Down
MLF1IP.chr4	3.85274	4.74575	223.679	3.18769e-10	9.76524e-08	Up
TIFAB.chr5	-2.46216	2.35501	221.75	3.38234e-10	1.00959e-07	Down
C11orf30.chr11	-1.04352	5.2598	217.121	3.90723e-10	1.1371e-07	Down
FBXL19.chr16	-0.991213	4.75674	214.708	4.21722e-10	1.19738e-07	Down
MAP1A.chr15	-2.06502	2.84008	210.795	4.78131e-10	1.29789e-07	Down
MGAT5.chr2	-1.48119	6.31401	210.712	4.79419e-10	1.29789e-07	Down
WNT5B.chr12	-1.21624	4.30187	209.303	5.01864e-10	1.32477e-07	Down
OR52N4.chr11	4.90422	2.19578	208.599	5.13525e-10	1.32477e-07	Up
KAT7.chr17	-0.856165	5.42327	207.67	5.2939e-10	1.32477e-07	Down
KCNH7.chr2	3.86289	1.66125	207.356	5.34871e-10	1.32477e-07	Up
LINC00525.chr7	6.21369	-0.314421	206.06	5.58218e-10	1.35379e-07	Up
TLL2.chr10	5.24081	3.51773	204.314	5.91517e-10	1.40528e-07	Up
TAGLN.chr11	1.33085	4.4107	202.941	6.19306e-10	1.44187e-07	Up
BATF3.chr1	1.53716	4.26837	201.758	6.4443e-10	1.47094e-07	Up
IFNW1.chr9	5.17247	3.09732	200.888	6.63655e-10	1.48569e-07	Up
SLC16A12.chr10	4.20482	4.40039	200.005	6.83836e-10	1.50199e-07	Up
DGKH.chr13	-1.15502	4.2237	196.965	7.58856e-10	1.53799e-07	Down
PALLD.chr4	-1.83905	5.82371	196.614	7.68124e-10	1.53799e-07	Down
ZBTB32.chr19	1.56695	4.63241	196.579	7.69039e-10	1.53799e-07	Up
GM2A.chr5	-1.18825	7.59853	196.487	7.71495e-10	1.53799e-07	Down
AKR1C2.chr10	-1.73965	4.69006	196.394	7.73986e-10	1.53799e-07	Down
DDN.chr12	4.65021	1.24736	196.189	7.79499e-10	1.53799e-07	Up
EGR2.chr10	-1.75406	7.42838	193.844	8.45779e-10	1.62327e-07	Down
TOM1L2.chr17	-1.0607	5.18977	193.682	8.50608e-10	1.62327e-07	Down
TMPRSS13.chr11	2.04249	3.14546	190.402	9.55061e-10	1.77851e-07	Up
LYVE1.chr11	7.70569	0.783168	190.184	9.62515e-10	1.77851e-07	Up
SCUBE2.chr11	4.54523	4.16775	189.013	1.00364e-09	1.79745e-07	Up
AKR1C1.chr10	-1.97174	5.68961	189.013	1.00365e-09	1.79745e-07	Down
FUT11.chr10	-0.931517	4.97544	188.555	1.02028e-09	1.79956e-07	Down
ATG9A.chr2	-1.25142	5.59244	187.634	1.05468e-09	1.83246e-07	Down
TULP2.chr19	4.04129	3.88982	186.603	1.09475e-09	1.86336e-07	Up
CYB5R1.chr1	-1.78249	5.31125	186.233	1.10954e-09	1.86336e-07	Down
ICAM4.chr19	2.54607	4.52383	185.963	1.12048e-09	1.86336e-07	Up
CXCL6.chr4	-1.38305	3.31562	184.811	1.1686e-09	1.91601e-07	Down
FAM110A.chr20	-1.29825	5.66149	183.635	1.22016e-09	1.92465e-07	Down
NCOA1.chr2	-1.34315	7.59709	183.56	1.22353e-09	1.92465e-07	Down
KIAA0889.chr20	-1.72314	4.80172	183.227	1.23867e-09	1.92465e-07	Down
GHSR.chr3	5.65198	1.99821	183.197	1.24e-09	1.92465e-07	Up
ASTL.chr2	2.66072	4.52208	172.807	1.83863e-09	2.81626e-07	Up
MFSD6L.chr17	3.12763	3.04263	171.875	1.90683e-09	2.86231e-07	Up
C9orf46.chr9	0.989898	5.92275	171.604	1.92716e-09	2.86231e-07	Up
INSR.chr19	-1.54249	3.36728	171.109	1.96498e-09	2.86231e-07	Down
IFNA21.chr9	6.26125	2.09886	171.082	1.96706e-09	2.86231e-07	Up
SHF.chr15	-2.53587	2.51874	168.781	2.15458e-09	3.07567e-07	Down
C20orf26.chr20	6.17683	1.1318	168.642	2.16652e-09	3.07567e-07	Up
LOC100128993.chr8	2.60219	3.41655	166.41	2.36942e-09	3.32319e-07	Up
CDK5RAP2.chr9	-1.14432	6.29953	165.91	2.41777e-09	3.35063e-07	Down
ZNF627.chr19	0.933432	4.41606	164.796	2.52956e-09	3.45006e-07	Up
FXYD6.chr11	1.17089	5.89483	164.61	2.5488e-09	3.45006e-07	Up
TNXB.chr6	4.75564	3.6636	163.913	2.62237e-09	3.48274e-07	Up
SCD.chr10	-1.25647	3.62211	163.534	2.66343e-09	3.48274e-07	Down
RFPL3-AS1.chr22	3.60466	2.5268	163.501	2.66698e-09	3.48274e-07	Up
TRIM2.chr4	-2.41531	1.8923	163.268	2.69261e-09	3.48274e-07	Down
PTGR1.chr9	-1.30067	5.93467	162.525	2.77622e-09	3.55143e-07	Down
ATP1B1.chr1	-1.52224	4.45463	161.561	2.88904e-09	3.6222e-07	Down
AGPAT9.chr4	-1.11629	6.56379	161.522	2.89378e-09	3.6222e-07	Down
CDC42BPG.chr11	5.02737	5.65935	159.38	3.16433e-09	3.91872e-07	Up
OR52N2.chr11	4.97093	1.06404	158.522	3.28064e-09	4.01999e-07	Up
ICAM5.chr19	4.21517	4.2815	157.923	3.36479e-09	4.08016e-07	Up
SLC6A13.chr12	3.78141	1.80978	156.839	3.52339e-09	4.22844e-07	Up
MYO1A.chr12	3.29637	2.41588	155.287	3.76532e-09	4.47266e-07	Up
MRVI1-AS1.chr11	6.29277	0.156589	154.689	3.86355e-09	4.54298e-07	Up
TMEM54.chr1	3.43913	3.0739	152.215	4.30243e-09	5.00846e-07	Up
REPS1.chr6	-1.08283	5.99984	151.717	4.39732e-09	5.06824e-07	Down
CRIM1.chr2	-1.32368	8.75899	150.185	4.70493e-09	5.36119e-07	Down
GTF3C4.chr9	-0.79749	5.10367	150.001	4.7436e-09	5.36119e-07	Down
RASAL1.chr12	-2.28153	4.54554	149.491	4.85232e-09	5.42113e-07	Down
UNC5A.chr5	1.79871	3.2867	149.207	4.91416e-09	5.42113e-07	Up
ACVR1.chr2	-1.00761	7.32752	149.106	4.93635e-09	5.42113e-07	Down
MITF.chr3	-1.9498	4.96295	148.796	5.00515e-09	5.44533e-07	Down
SOX15.chr17	2.87518	2.84907	148.527	5.06579e-09	5.46027e-07	Up
PIK3R6.chr17	2.01628	5.07527	147.814	5.23053e-09	5.58611e-07	Up
C10orf81.chr10	3.68057	1.62265	146.917	5.44668e-09	5.76407e-07	Up
SFXN5.chr2	-1.14423	3.25173	145.82	5.72477e-09	6.00379e-07	Down
STAM.chr10	-0.861782	4.71915	145.532	5.80048e-09	6.02888e-07	Down
CASP12.chr11	5.66385	2.28174	144.705	6.02417e-09	6.20269e-07	Up
P2RX5-TAX1BP3.chr17	1.13846	3.5508	144.525	6.07428e-09	6.20269e-07	Up
G6PD.chrX	-1.0674	6.52091	144.257	6.14941e-09	6.22481e-07	Down
GCKR.chr2	-1.50134	7.07589	143.617	6.33357e-09	6.35596e-07	Down
ADAMTSL4.chr1	2.23786	6.77389	143.32	6.42117e-09	6.38784e-07	Up
REM2.chr14	4.16235	2.70084	143.14	6.47509e-09	6.38784e-07	Up
FBXO39.chr17	4.32146	4.80419	142.274	6.74084e-09	6.59413e-07	Up
TNFRSF4.chr1	-1.46032	5.54455	141.233	7.07697e-09	6.86525e-07	Down
MIR4257.chr1	2.58003	1.96209	140.616	7.28516e-09	7.00881e-07	Up
SEPT6.chrX	0.978482	5.60058	140.3	7.39457e-09	7.05575e-07	Up
LDOC1L.chr22	-0.952819	5.68534	139.846	7.55489e-09	7.10675e-07	Down
RCSD1.chr1	0.99481	8.34015	139.804	7.57011e-09	7.10675e-07	Up
ABCC5.chr3	-1.48461	3.36788	138.628	8.00511e-09	7.455e-07	Down
CYSTM1.chr5	0.911342	6.04751	138.216	8.16416e-09	7.54278e-07	Up
DYRK1B.chr19	-0.983254	3.69024	136.968	8.66876e-09	7.9459e-07	Down
FBXO42.chr1	-0.866311	5.42509	136.42	8.90136e-09	8.09537e-07	Down
SYNPO2.chr4	-1.28074	6.8424	135.943	9.1097e-09	8.16704e-07	Down
COL11A2.chr6	3.55074	1.87116	135.879	9.13788e-09	8.16704e-07	Up
MAN2B1.chr19	-0.909651	8.20295	135.761	9.19064e-09	8.16704e-07	Down
TMPPE.chr3	-0.881521	4.69537	135.586	9.26926e-09	8.1745e-07	Down
CYP19A1.chr15	2.65038	2.16382	134.955	9.5592e-09	8.33902e-07	Up
PLEKHG6.chr12	2.17674	4.58898	134.869	9.59908e-09	8.33902e-07	Up
ZBTB7B.chr1	-0.963893	6.43046	134.489	9.77987e-09	8.38727e-07	Down
KCNS1.chr20	3.15059	0.951469	134.439	9.80377e-09	8.38727e-07	Up
CHRNB1.chr17	1.29038	4.85751	134.222	9.90849e-09	8.38727e-07	Up
LOC100130705.chr7	2.0946	2.77027	134.152	9.94281e-09	8.38727e-07	Up
KAT6B.chr10	-1.01468	5.07492	133.788	1.01227e-08	8.47757e-07	Down
PEAR1.chr1	3.90648	2.13974	133.343	1.03471e-08	8.60364e-07	Up
CSTF3.chr11	1.38131	6.68219	132.836	1.06101e-08	8.65945e-07	Up
RUSC2.chr9	-1.18527	5.92306	132.83	1.06133e-08	8.65945e-07	Down
ATP6AP1.chrX	-0.837103	7.90237	132.714	1.0675e-08	8.65945e-07	Down
FAM122A.chr9	-0.826534	4.48089	132.644	1.07118e-08	8.65945e-07	Down
IFNA22P.chr9	6.46619	0.716556	132.346	1.08719e-08	8.72822e-07	Up
C16orf46.chr16	-1.73008	1.65061	131.957	1.10849e-08	8.83833e-07	Down
TTLL4.chr2	-1.49566	6.81858	131.409	1.13923e-08	9.02163e-07	Down
GLA.chrX	-0.81035	7.96322	130.237	1.20843e-08	9.50494e-07	Down
PGD.chr1	-1.30884	9.73073	129.818	1.23428e-08	9.6431e-07	Down
GDE1.chr16	-0.849948	5.09591	128.445	1.32361e-08	1.01544e-06	Down
ARHGAP24.chr4	-1.13118	5.58655	128.443	1.32374e-08	1.01544e-06	Down
C17orf66.chr17	2.85075	2.09642	128.412	1.32589e-08	1.01544e-06	Up
NR1I3.chr1	3.00189	1.97818	127.593	1.38277e-08	1.04558e-06	Up
MICAL2.chr11	-1.33689	3.34123	127.587	1.3832e-08	1.04558e-06	Down
PLEKHG2.chr19	1.3895	6.50218	127.324	1.40201e-08	1.05296e-06	Up
PHLPP1.chr18	-1.15345	5.35047	127.097	1.41856e-08	1.05855e-06	Down
SEPW1.chr19	0.907011	4.9446	126.673	1.44998e-08	1.0728e-06	Up
LILRA5.chr19	1.66843	7.85915	126.592	1.45609e-08	1.0728e-06	Up
GSN.chr9	1.2245	6.22081	126.2	1.48604e-08	1.0774e-06	Up
TRIM16L.chr17	-1.15789	3.28685	126.038	1.49857e-08	1.0774e-06	Down
USP5.chr12	-0.974097	4.72058	126.001	1.50146e-08	1.0774e-06	Down
NUP188.chr9	-1.02325	6.55754	125.948	1.5056e-08	1.0774e-06	Down
CCNI.chr4	-0.927521	8.33216	125.91	1.5086e-08	1.0774e-06	Down
ZNF436.chr1	-0.795816	3.99059	125.454	1.5449e-08	1.09652e-06	Down
KIAA2018.chr3	-0.700129	7.29669	125.339	1.55421e-08	1.09652e-06	Down
LYRM1.chr16	1.12393	6.36317	125.028	1.57971e-08	1.1078e-06	Up
TIRAP.chr11	-1.18834	4.11462	124.871	1.59274e-08	1.11024e-06	Down
TOMM40L.chr1	1.38332	4.75611	124.409	1.63187e-08	1.12914e-06	Up
MTSS1L.chr16	1.79133	2.20609	124.198	1.65013e-08	1.12914e-06	Up
WNT7B.chr22	0.927686	4.43919	124.187	1.65111e-08	1.12914e-06	Up
DSTNP2.chr12	-1.19751	3.2255	124.019	1.66576e-08	1.12914e-06	Down
THAP11.chr16	-1.00328	3.74452	123.99	1.66834e-08	1.12914e-06	Down
PELI2.chr14	-0.900922	5.16013	123.736	1.69086e-08	1.13776e-06	Down
EMILIN1.chr2	-2.57902	3.04963	123.458	1.71595e-08	1.14771e-06	Down
DEFB1.chr8	3.8568	4.70953	123.355	1.72536e-08	1.14771e-06	Up
FILIP1L.chr3	-0.990482	4.1494	123.222	1.7376e-08	1.14928e-06	Down
MASP2.chr1	1.11187	3.27091	123.071	1.75156e-08	1.15197e-06	Up
TTC37.chr5	0.878217	6.26353	122.928	1.76493e-08	1.15198e-06	Up
CREM.chr10	1.11446	7.77634	122.86	1.77136e-08	1.15198e-06	Up
TBC1D13.chr9	-0.816193	6.02737	122.632	1.793e-08	1.15957e-06	Down
LOC728175.chr4	3.3896	1.91331	122.337	1.82144e-08	1.17072e-06	Up
SNX12.chrX	-0.82411	6.26409	122.246	1.83034e-08	1.17072e-06	Down
ZER1.chr9	-0.893301	5.49095	121.694	1.88532e-08	1.19929e-06	Down
FAM54A.chr6	2.35096	2.08264	121.515	1.90344e-08	1.20332e-06	Up
LIMD1.chr3	1.18555	6.15683	121.429	1.91233e-08	1.20332e-06	Up
FAM65C.chr20	1.21361	4.39856	121.183	1.93778e-08	1.20405e-06	Up
ATP10B.chr5	2.16592	3.63289	121.102	1.94629e-08	1.20405e-06	Up
TTC39A.chr1	1.9055	3.59656	121.037	1.95311e-08	1.20405e-06	Up
YLPM1.chr14	-0.988927	5.75276	121.02	1.95486e-08	1.20405e-06	Down
TP53INP2.chr20	-0.926104	7.3563	120.673	1.99191e-08	1.22041e-06	Down
PKD1L1.chr7	3.3219	2.88593	120.507	2.00988e-08	1.22497e-06	Up
WDR64.chr1	5.90155	2.08114	120.292	2.03342e-08	1.23287e-06	Up
ANXA4.chr2	1.12556	6.54935	120.052	2.06015e-08	1.23932e-06	Up
RBM15.chr1	-0.824711	4.43148	119.96	2.07048e-08	1.23932e-06	Down
ATP9B.chr18	-0.771311	5.26434	119.911	2.07601e-08	1.23932e-06	Down
DPAGT1.chr11	-0.910468	4.03953	119.73	2.09652e-08	1.2447e-06	Down
SLC25A47.chr14	2.92022	0.573558	119.644	2.10641e-08	1.2447e-06	Up
FLOT1.chr6	0.843957	8.36602	118.789	2.20719e-08	1.29767e-06	Up
ABCB6.chr2	-1.51349	2.37518	118.497	2.24292e-08	1.30866e-06	Down
SRPR.chr11	-1.15219	8.52619	118.439	2.25009e-08	1.30866e-06	Down
GPR162.chr12	-1.54903	4.14393	118.304	2.26686e-08	1.30866e-06	Down
ZNF318.chr6	-1.12357	5.83502	118.272	2.27085e-08	1.30866e-06	Down
APOA2.chr1	1.26221	2.23694	117.878	2.32075e-08	1.33002e-06	Up
RXFP4.chr1	1.88557	1.93528	117.719	2.3412e-08	1.33002e-06	Up
SWT1.chr1	0.760303	5.71313	117.712	2.34219e-08	1.33002e-06	Up
MEGF11.chr15	1.42465	2.21752	117.612	2.35516e-08	1.33089e-06	Up
LUST.chr3	-0.983696	4.82713	117.475	2.37307e-08	1.33454e-06	Down
HCRTR1.chr1	2.24402	0.822266	116.932	2.44574e-08	1.36036e-06	Up
MYL12A.chr18	1.13779	9.45919	116.915	2.448e-08	1.36036e-06	Up
DNAJC15.chr13	1.00328	5.55132	116.871	2.45404e-08	1.36036e-06	Up
CMYA5.chr5	3.89064	3.3011	116.721	2.47461e-08	1.36212e-06	Up
FNDC4.chr2	-1.73407	3.56196	116.678	2.48063e-08	1.36212e-06	Down
OSGIN1.chr16	-1.21216	6.17995	115.955	2.58293e-08	1.40014e-06	Down
MPEG1.chr11	-1.18115	10.2014	115.92	2.588e-08	1.40014e-06	Down
SLC8A2.chr19	3.73264	2.97931	115.797	2.60589e-08	1.40014e-06	Up
ATP2B2.chr3	5.45116	1.61306	115.794	2.60631e-08	1.40014e-06	Up
PXK.chr3	-1.12892	5.73563	115.769	2.61e-08	1.40014e-06	Down
UBD.chr6	2.29879	3.45632	114.827	2.75235e-08	1.46973e-06	Up
PCGF2.chr17	4.17511	-0.321749	114.66	2.77844e-08	1.47689e-06	Up
GARS.chr7	-0.909836	7.63568	114.112	2.86629e-08	1.50727e-06	Down
IL27RA.chr19	-1.67847	4.7622	114.104	2.86754e-08	1.50727e-06	Down
MCM9.chr6	-0.985124	4.63967	114.047	2.87693e-08	1.50727e-06	Down
SLC36A1.chr5	-0.861632	6.50904	113.851	2.90917e-08	1.50727e-06	Down
ALKBH5.chr17	-0.75041	5.73834	113.752	2.92561e-08	1.50727e-06	Down
SRXN1.chr20	-1.23004	9.2241	113.673	2.93876e-08	1.50727e-06	Down
RALGAPA2.chr20	-1.28892	6.12935	113.673	2.93888e-08	1.50727e-06	Down
CHAMP1.chr13	-1.2112	4.41625	113.671	2.93917e-08	1.50727e-06	Down
RANBP9.chr6	-0.741553	6.33725	113.167	3.02514e-08	1.53615e-06	Down
OLFM2.chr19	-3.35457	2.39408	113.15	3.02813e-08	1.53615e-06	Down
ZNF579.chr19	-1.10353	1.78131	113.11	3.03508e-08	1.53615e-06	Down
ERLIN1.chr10	-0.8422	4.18422	113.031	3.04887e-08	1.53645e-06	Down
DOLK.chr9	-1.28335	2.6612	112.702	3.10706e-08	1.55902e-06	Down
UBN1.chr16	-0.76502	7.10534	112.52	3.13968e-08	1.56863e-06	Down
HDGF.chr1	-0.90553	8.75081	112.324	3.17545e-08	1.57301e-06	Down
EFTUD2.chr17	-0.74034	7.33023	112.323	3.17548e-08	1.57301e-06	Down
SRMS.chr20	6.3386	0.485749	112.073	3.22164e-08	1.58911e-06	Up
GSR.chr8	-1.67957	8.33446	111.961	3.24263e-08	1.59272e-06	Down
NRCAM.chr7	-1.93042	2.17059	111.74	3.28452e-08	1.60651e-06	Down
PM20D2.chr6	1.13891	5.29121	111.368	3.35604e-08	1.63463e-06	Up
TNKS1BP1.chr11	-0.780056	4.56076	111.216	3.38592e-08	1.64231e-06	Down
TBC1D5.chr3	-0.948054	4.23454	110.805	3.46793e-08	1.67511e-06	Down
AHR.chr7	-0.936493	10.7732	110.447	3.54149e-08	1.69804e-06	Down
NDUFB3.chr2	0.676818	5.35806	110.432	3.54457e-08	1.69804e-06	Up
SV2A.chr1	3.06183	1.71287	110.315	3.56883e-08	1.70265e-06	Up
C9orf95.chr9	0.846587	4.23841	110.183	3.59669e-08	1.70894e-06	Up
LOC100499194.chr2	1.84283	1.79687	110.006	3.63413e-08	1.71823e-06	Up
RHBDD2.chr7	-1.00566	5.84339	109.952	3.64576e-08	1.71823e-06	Down
IDO2.chr8	1.1416	5.311	109.575	3.7277e-08	1.74976e-06	Up
RMND5A.chr2	-0.703933	5.8146	109.262	3.79708e-08	1.77459e-06	Down
PDCD7.chr15	-0.747293	4.29149	109.2	3.81107e-08	1.77459e-06	Down
TCEB3.chr1	-0.867319	7.60629	109.122	3.82867e-08	1.77568e-06	Down
NDUFB2.chr7	0.85691	6.18873	108.891	3.8815e-08	1.79134e-06	Up
SIK2.chr11	-0.753157	5.05302	108.808	3.90063e-08	1.79134e-06	Down
ACOX1.chr17	-0.753203	5.82611	108.755	3.91289e-08	1.79134e-06	Down
MTVR2.chr17	2.91162	2.97443	108.708	3.924e-08	1.79134e-06	Up
FRMD3.chr9	1.60334	4.29389	108.622	3.9441e-08	1.79349e-06	Up
ADI1.chr2	-0.97597	4.95743	108.278	4.02568e-08	1.82052e-06	Down
KATNAL1.chr13	-0.778759	3.99278	108.201	4.04414e-08	1.82052e-06	Down
LRRC71.chr1	3.06597	1.86458	108.175	4.05047e-08	1.82052e-06	Up
MYH7B.chr20	1.656	4.54208	108.004	4.09183e-08	1.83204e-06	Up
FOPNL.chr16	-0.62728	5.81536	106.484	4.48344e-08	1.99356e-06	Down
CHD9.chr16	1.1379	6.42288	106.472	4.48684e-08	1.99356e-06	Up
SIRPB1.chr20	-0.767	4.29903	106.247	4.5484e-08	2.01204e-06	Down
POPDC2.chr3	1.60884	2.18915	106.114	4.58499e-08	2.01204e-06	Up
PLS1.chr3	3.30533	1.80547	106.072	4.59685e-08	2.01204e-06	Up
SGTB.chr5	-0.822095	8.60945	106.011	4.61393e-08	2.01204e-06	Down
FERMT3.chr11	-0.980911	9.64544	105.98	4.62263e-08	2.01204e-06	Down
CLEC4D.chr12	0.908973	5.04253	105.946	4.63212e-08	2.01204e-06	Up
ALS2.chr2	-0.836973	5.24009	105.881	4.65042e-08	2.01247e-06	Down
MACC1.chr7	0.725198	5.39738	105.727	4.69414e-08	2.02387e-06	Up
LRRC58.chr3	-0.720658	7.04347	105.485	4.76398e-08	2.04168e-06	Down
TOMM7.chr7	0.787859	6.91397	105.382	4.79393e-08	2.04168e-06	Up
KDELR3.chr22	2.12584	2.5386	105.224	4.8406e-08	2.04168e-06	Up
LRP2.chr2	5.57465	1.17122	105.206	4.84602e-08	2.04168e-06	Up
TRIM8.chr10	-0.716913	5.83621	105.201	4.84741e-08	2.04168e-06	Down
WBP11.chr12	-0.885645	6.27111	105.17	4.85652e-08	2.04168e-06	Down
RNASET2.chr6	0.854705	5.84841	105.143	4.86465e-08	2.04168e-06	Up
LOC388813.chr21	0.998294	4.635	105.106	4.87575e-08	2.04168e-06	Up
TBC1D25.chrX	-0.836025	4.39942	104.899	4.93786e-08	2.05382e-06	Down
CDK5R1.chr17	1.967	2.83001	104.86	4.94962e-08	2.05382e-06	Up
TMEM110.chr3	1.32557	5.84884	104.783	4.97303e-08	2.05382e-06	Up
FANCA.chr16	1.24059	3.34741	104.743	4.98518e-08	2.05382e-06	Up
PI4K2A.chr10	-0.780964	6.60654	104.718	4.99297e-08	2.05382e-06	Down
MR1.chr1	0.99944	7.12456	104.569	5.03893e-08	2.06478e-06	Up
ZNF609.chr15	-0.797259	6.15046	104.517	5.05508e-08	2.06478e-06	Down
DDX10.chr11	-0.761044	4.39374	104.291	5.12583e-08	2.08636e-06	Down
SEPT4.chr17	1.97152	1.93535	104.173	5.16342e-08	2.09433e-06	Up
LOC647979.chr20	-0.94597	9.22754	104.093	5.18874e-08	2.0973e-06	Down
DDIT4L.chr4	-1.69176	4.07747	103.611	5.34598e-08	2.15015e-06	Down
GYS1.chr19	-0.809461	4.76354	103.579	5.35644e-08	2.15015e-06	Down
ASAP1.chr8	-1.29601	8.57422	103.508	5.37998e-08	2.15218e-06	Down
MAP7D1.chr1	-0.901074	8.29579	103.247	5.46815e-08	2.17996e-06	Down
CSDA.chr12	-0.776102	7.21466	103.112	5.51428e-08	2.19084e-06	Down
PCSK5.chr9	-1.19118	3.15191	103.049	5.53584e-08	2.19193e-06	Down
HDAC5.chr17	-0.852674	5.9596	102.949	5.57049e-08	2.19817e-06	Down
CS.chr12	-0.662707	7.27132	102.834	5.6105e-08	2.2014e-06	Down
MCOLN1.chr19	-0.922883	5.20195	102.764	5.63523e-08	2.2014e-06	Down
ADAM32.chr8	2.88986	0.992134	102.72	5.65068e-08	2.2014e-06	Up
HES4.chr1	1.9695	5.17742	102.71	5.6543e-08	2.2014e-06	Up
ABLIM3.chr5	-1.12719	2.66994	102.551	5.71043e-08	2.21584e-06	Down
IFNE.chr9	3.6731	0.979818	102.435	5.75218e-08	2.22462e-06	Up
SCMH1.chr1	-0.896655	3.83882	102.14	5.85956e-08	2.25492e-06	Down
RTN1.chr14	-1.41341	5.26715	102.091	5.87754e-08	2.25492e-06	Down
PPP1R15B.chr1	-1.05796	9.6068	102.061	5.88864e-08	2.25492e-06	Down
QRICH2.chr17	1.2617	1.36754	101.997	5.91253e-08	2.25665e-06	Up
PCNT.chr21	-0.62575	5.15849	101.748	6.00596e-08	2.28482e-06	Down
UNC5CL.chr6	1.47327	0.890127	101.525	6.09097e-08	2.2927e-06	Up
ACBD6.chr1	-0.869063	4.01058	101.517	6.09382e-08	2.2927e-06	Down
PLS3.chrX	1.18863	4.62344	101.5	6.10033e-08	2.2927e-06	Up
LZTS1.chr8	3.23132	2.92954	101.471	6.11146e-08	2.2927e-06	Up
CHAF1B.chr21	2.98462	2.96844	101.436	6.12517e-08	2.2927e-06	Up
ZDHHC18.chr1	-0.929277	5.64944	101.361	6.15421e-08	2.29619e-06	Down
AVIL.chr12	1.80005	4.36947	101.263	6.19241e-08	2.29629e-06	Up
PDXDC1.chr16	-0.602638	5.98302	101.259	6.19392e-08	2.29629e-06	Down
HN1L.chr16	-0.609643	6.06936	101.185	6.22331e-08	2.29986e-06	Down
RPS6KL1.chr14	2.49697	2.36208	101.013	6.29129e-08	2.30834e-06	Up
ZBTB40.chr1	-0.779122	6.66964	101	6.29651e-08	2.30834e-06	Down
C9orf7.chr9	1.20786	5.31804	100.977	6.30574e-08	2.30834e-06	Up
BZRAP1.chr17	3.58454	5.20064	100.717	6.41053e-08	2.3374e-06	Up
ZBED6.chr1	-0.819804	6.18081	100.681	6.42528e-08	2.3374e-06	Down
THOC6.chr16	-0.684571	4.52244	100.589	6.46305e-08	2.34381e-06	Down
ASMT.chrX	1.29443	2.63289	100.471	6.51191e-08	2.3542e-06	Up
P2RY6.chr11	1.72167	5.32641	100.183	6.63247e-08	2.38624e-06	Up
CAPN3.chr15	1.36127	4.30035	100.101	6.6674e-08	2.38624e-06	Up
ZNF75A.chr16	0.633796	4.52407	100.065	6.68245e-08	2.38624e-06	Up
CASP8.chr2	1.09489	6.90074	100.065	6.68254e-08	2.38624e-06	Up
ENDOV.chr17	1.68482	3.98109	99.8178	6.7892e-08	2.41594e-06	Up
SLC29A3.chr10	-1.32578	2.06452	99.6783	6.85016e-08	2.41594e-06	Down
FAM115C.chr7	0.75016	4.60916	99.6273	6.87262e-08	2.41594e-06	Up
ITPKB.chr1	0.950663	6.30878	99.5886	6.8897e-08	2.41594e-06	Up
NCAPD2.chr12	-0.837678	4.52631	99.5374	6.91238e-08	2.41594e-06	Down
ZNF768.chr16	-0.892587	3.15765	99.4819	6.93706e-08	2.41594e-06	Down
GPBAR1.chr2	2.64094	2.58849	99.4758	6.93978e-08	2.41594e-06	Up
LRRC8A.chr9	-0.95399	4.47472	99.4338	6.95855e-08	2.41594e-06	Down
HMGCR.chr5	-0.869933	7.69496	99.4335	6.95867e-08	2.41594e-06	Down
RPL13P5.chr12	-1.18765	1.70679	99.401	6.97325e-08	2.41594e-06	Down
ANKRD50.chr4	-0.898179	5.04096	99.3026	7.01752e-08	2.42406e-06	Down
LOC386597.chr2	2.97992	3.39485	99.2375	7.047e-08	2.42704e-06	Up
OR52N1.chr11	4.49308	-0.875432	99.1337	7.09424e-08	2.43023e-06	Up
FIGNL1.chr7	-0.957015	3.91218	99.1256	7.09799e-08	2.43023e-06	Down
TRIO.chr5	-0.78724	8.43917	99.0567	7.12958e-08	2.43388e-06	Down
NIPSNAP3A.chr9	0.615753	6.10482	98.9609	7.17376e-08	2.4418e-06	Up
CHMP1B.chr18	-0.92281	7.77061	98.8747	7.21379e-08	2.44827e-06	Down
BCKDHA.chr19	-0.93756	3.69716	98.7998	7.24881e-08	2.45296e-06	Down
NUDCD1.chr8	1.37471	6.32703	98.7552	7.26976e-08	2.45296e-06	Up
IGF2BP3.chr7	2.00975	4.32452	98.4434	7.41802e-08	2.49227e-06	Up
ERF.chr19	-0.678777	5.65708	98.4204	7.42907e-08	2.49227e-06	Down
SH3BP4.chr2	-1.04954	4.43831	98.0205	7.62468e-08	2.5482e-06	Down
LOC440900.chr2	3.67132	1.99609	97.9905	7.63955e-08	2.5482e-06	Up
CRY1.chr12	-0.664678	5.13025	97.7978	7.73608e-08	2.56693e-06	Down
SLC35G1.chr10	-1.20211	2.87449	97.7904	7.73983e-08	2.56693e-06	Down
KLHL12.chr1	-0.925397	6.82592	97.7237	7.77362e-08	2.57081e-06	Down
MXD3.chr5	0.873622	3.1829	97.6201	7.82635e-08	2.57969e-06	Up
AARS.chr16	-1.01015	6.87539	97.5842	7.84476e-08	2.57969e-06	Down
PCYT2.chr17	1.98855	3.81171	97.5159	7.87983e-08	2.58392e-06	Up
ATR.chr3	0.840108	6.57105	97.3644	7.95835e-08	2.60234e-06	Up
SULF2.chr20	1.20578	4.35131	97.3065	7.98859e-08	2.60491e-06	Up
TAF3.chr10	-1.15185	3.2381	97.2519	8.01719e-08	2.60693e-06	Down
AANAT.chr17	2.31583	3.89237	97.1743	8.0581e-08	2.61293e-06	Up
DCAF4L1.chr4	2.47508	2.39314	96.7054	8.31031e-08	2.68723e-06	Up
HIPK1.chr1	-0.740972	8.10493	96.5245	8.41001e-08	2.70623e-06	Down
NOD1.chr7	1.43771	6.29362	96.4988	8.42432e-08	2.70623e-06	Up
TSPYL1.chr6	-0.675591	6.30586	96.4727	8.4388e-08	2.70623e-06	Down
MIR612.chr11	1.6531	3.02049	96.2623	8.55698e-08	2.73659e-06	Up
C22orf42.chr22	-2.09676	2.13407	96.1511	8.62012e-08	2.74267e-06	Down
NEU1.chr6	-0.797553	5.86616	96.1456	8.62331e-08	2.74267e-06	Down
DAB2.chr5	-1.11581	5.72969	96.1047	8.64668e-08	2.74267e-06	Down
LOC729678.chr5	0.645703	4.66726	95.9597	8.73018e-08	2.76163e-06	Up
RPL26L1.chr5	0.950483	3.78041	95.9051	8.76184e-08	2.76413e-06	Up
NEK3.chr13	0.80198	3.11494	95.8185	8.81238e-08	2.77257e-06	Up
ESPL1.chr12	-1.56764	5.05664	95.7088	8.87684e-08	2.78532e-06	Down
TGFBRAP1.chr2	-0.989846	3.50155	95.4674	9.02059e-08	2.82281e-06	Down
ASB15.chr7	5.04988	-0.394772	95.3531	9.08954e-08	2.83677e-06	Up
DNHD1.chr11	1.11763	4.82058	95.2117	9.17571e-08	2.84295e-06	Up
SYTL3.chr6	1.31049	5.81178	95.1974	9.18447e-08	2.84295e-06	Up
PHLPP2.chr16	-0.628091	5.24384	95.1663	9.20356e-08	2.84295e-06	Down
UST.chr6	-1.57214	5.31724	95.1607	9.20705e-08	2.84295e-06	Down
RING1.chr6	-0.629248	5.79887	94.8744	9.38505e-08	2.89025e-06	Down
PSMC5.chr17	-0.699294	6.76443	94.8165	9.42157e-08	2.89384e-06	Down
JMY.chr5	-1.02543	4.54743	94.7184	9.48372e-08	2.90315e-06	Down
DLL1.chr6	1.09733	5.31727	94.6901	9.50175e-08	2.90315e-06	Up
HPD.chr12	-1.67249	4.91844	94.499	9.62447e-08	2.93294e-06	Down
ZNF441.chr19	0.817851	3.57114	94.1117	9.87878e-08	3.00258e-06	Up
ZBTB38.chr3	0.725055	6.90671	93.8185	1.00764e-07	3.04738e-06	Up
IFI27.chr14	2.1294	6.31478	93.8154	1.00785e-07	3.04738e-06	Up
ABCC1.chr16	-0.930275	8.10003	93.4857	1.03062e-07	3.10814e-06	Down
SHISA9.chr16	1.2199	5.82743	93.3318	1.04144e-07	3.13266e-06	Up
RNF103.chr2	-0.65212	5.77686	93.1377	1.05528e-07	3.1508e-06	Down
CCL19.chr9	1.38626	4.33937	93.1358	1.05542e-07	3.1508e-06	Up
ELL3.chr15	1.12351	3.36409	93.1334	1.05559e-07	3.1508e-06	Up
GAPT.chr5	-1.53247	7.7935	92.8453	1.07653e-07	3.20508e-06	Down
CSNK2B.chr6	-0.742159	6.63371	92.7782	1.08147e-07	3.21024e-06	Down
CDC14A.chr1	-0.80435	4.39545	92.6821	1.08859e-07	3.21024e-06	Down
FAM129A.chr1	-1.10244	10.6555	92.6735	1.08924e-07	3.21024e-06	Down
TRIM28.chr19	-0.865071	7.3301	92.6727	1.08929e-07	3.21024e-06	Down
CCDC109B.chr4	1.21268	7.09424	92.5767	1.09648e-07	3.22325e-06	Up
NHLH1.chr1	2.61998	2.12002	92.5061	1.10178e-07	3.23069e-06	Up
THBD.chr20	2.27997	4.96056	92.0388	1.1377e-07	3.32222e-06	Up
ABCF2.chr7	-0.687106	5.40026	92.0259	1.13871e-07	3.32222e-06	Down
LIX1L.chr1	-1.00981	3.21973	91.789	1.15743e-07	3.36842e-06	Down
RAPGEF3.chr12	1.83335	2.52395	91.722	1.16279e-07	3.36915e-06	Up
PNLDC1.chr6	3.57129	1.16555	91.7135	1.16347e-07	3.36915e-06	Up
COL24A1.chr1	-1.28557	2.24064	91.5054	1.18032e-07	3.40947e-06	Down
FAM20A.chr17	1.84223	3.30755	91.1594	1.20894e-07	3.48349e-06	Up
ZFAND3.chr6	-0.819889	7.20258	91.1221	1.21207e-07	3.48389e-06	Down
NR6A1.chr9	-1.06027	2.20314	90.9772	1.22433e-07	3.51046e-06	Down
TAF6L.chr11	-1.0037	3.49598	90.7303	1.24554e-07	3.56249e-06	Down
FCAMR.chr1	2.57578	3.04161	112.87	1.25591e-07	3.58335e-06	Up
BRSK2.chr11	1.33771	2.73238	90.4722	1.26816e-07	3.60945e-06	Up
PROZ.chr13	1.51372	4.49134	90.3368	1.28022e-07	3.63084e-06	Up
SLC10A3.chrX	-0.895062	3.80547	90.3179	1.28191e-07	3.63084e-06	Down
CLCN5.chrX	-0.833706	3.84807	90.009	1.30994e-07	3.70121e-06	Down
CTNNBL1.chr20	0.893892	7.52373	89.8105	1.32833e-07	3.73601e-06	Up
MLL3.chr7	-0.862684	8.29766	89.7687	1.33223e-07	3.73601e-06	Down
MMAA.chr4	1.13217	5.16695	89.6986	1.33882e-07	3.73601e-06	Up
WBP2.chr17	-0.777276	7.24301	89.6756	1.34098e-07	3.73601e-06	Down
LPPR2.chr19	-1.03445	4.22405	89.6266	1.34562e-07	3.73601e-06	Down
PRR5.chr22	1.22969	2.4609	89.5859	1.34948e-07	3.73601e-06	Up
TRIM39.chr6	-0.650424	4.83919	89.5423	1.35363e-07	3.73601e-06	Down
PAN2.chr12	0.797696	4.76361	89.4769	1.35988e-07	3.73601e-06	Up
MIRLET7BHG.chr22	1.24678	3.60614	89.4196	1.36538e-07	3.73601e-06	Up
TRIM24.chr7	-0.662873	4.99069	89.3735	1.36984e-07	3.73601e-06	Down
LAT2.chr7	1.0081	5.82157	89.3627	1.37088e-07	3.73601e-06	Up
HSPBAP1.chr3	1.99345	5.60949	89.3613	1.37102e-07	3.73601e-06	Up
TCF20.chr22	-0.685077	6.6205	89.3256	1.37448e-07	3.73601e-06	Down
ASPH.chr8	-0.861048	9.5239	89.3174	1.37527e-07	3.73601e-06	Down
ANXA10.chr4	3.61248	2.40984	89.309	1.37609e-07	3.73601e-06	Up
LOC440300.chr15	0.954706	3.15872	89.2882	1.37811e-07	3.73601e-06	Up
MARK4.chr19	-0.702371	5.4984	89.2455	1.38228e-07	3.73601e-06	Down
SCO2.chr22	1.16355	4.74657	89.2397	1.38284e-07	3.73601e-06	Up
PLA1A.chr3	2.58021	1.81602	89.2185	1.38491e-07	3.73601e-06	Up
KCNH3.chr12	1.8604	2.85353	89.2029	1.38644e-07	3.73601e-06	Up
STIM2.chr4	-0.925982	4.09583	89.1472	1.39191e-07	3.73835e-06	Down
CYTH3.chr7	-0.721284	3.97243	89.1287	1.39373e-07	3.73835e-06	Down
PDE4C.chr19	0.967643	3.30785	88.9832	1.40816e-07	3.76319e-06	Up
NAALAD2.chr11	2.23628	2.81561	88.9126	1.41523e-07	3.76319e-06	Up
PRKACA.chr19	-0.92199	5.21715	88.9093	1.41556e-07	3.76319e-06	Down
FRY.chr13	-1.1521	5.52935	88.9057	1.41592e-07	3.76319e-06	Down
TOR3A.chr1	0.957861	5.78491	88.8573	1.42078e-07	3.7675e-06	Up
TKT.chr3	-0.92389	7.57461	88.7449	1.43216e-07	3.78046e-06	Down
PELI3.chr11	-1.57445	2.30425	88.7449	1.43216e-07	3.78046e-06	Down
TFE3.chrX	-0.805211	7.98991	88.6992	1.43682e-07	3.78416e-06	Down
PPA1.chr10	1.09084	6.62959	88.6364	1.44325e-07	3.78677e-06	Up
RBM34.chr1	0.683231	5.5591	88.6173	1.4452e-07	3.78677e-06	Up
GATAD2B.chr1	-0.674575	5.81049	88.5944	1.44757e-07	3.78677e-06	Down
TLK1.chr2	-1.09285	7.5817	88.3894	1.46884e-07	3.8338e-06	Down
LOC100652768.chr11	1.17119	3.91889	88.285	1.47981e-07	3.85381e-06	Up
SLC30A5.chr5	-0.602092	7.13472	88.2385	1.48473e-07	3.85799e-06	Down
NSRP1.chr17	0.738357	6.81842	88.1729	1.4917e-07	3.86136e-06	Up
HPCA.chr1	3.31093	0.321825	88.1638	1.49266e-07	3.86136e-06	Up
EFCAB4B.chr12	1.32904	3.11383	88.1227	1.49705e-07	3.86412e-06	Up
ZNF238.chr1	-0.696052	5.64242	88.0167	1.50844e-07	3.88291e-06	Down
MGC16275.chr17	1.0831	3.18725	87.993	1.511e-07	3.88291e-06	Up
GPR161.chr1	1.21222	2.71616	87.8149	1.53039e-07	3.90093e-06	Up
SQLE.chr8	-1.51707	6.78976	87.8104	1.53088e-07	3.90093e-06	Down
TCN2.chr22	1.06338	3.80325	87.8097	1.53096e-07	3.90093e-06	Up
ZNF37A.chr10	-0.731387	4.53503	87.8055	1.53142e-07	3.90093e-06	Down
ITFG3.chr16	-0.824399	3.83009	87.6398	1.54973e-07	3.92335e-06	Down
ZNF767.chr7	-0.861588	4.81671	87.6124	1.55278e-07	3.92335e-06	Down
RBMS2.chr12	1.41613	5.15347	87.605	1.5536e-07	3.92335e-06	Up
COL8A2.chr1	2.68395	2.90794	87.6041	1.5537e-07	3.92335e-06	Up
BCL2L14.chr12	2.06506	5.35144	87.2581	1.59285e-07	4.01351e-06	Up
CXCL1.chr4	-1.16992	11.1588	87.1893	1.60078e-07	4.02477e-06	Down
PIWIL4.chr11	1.49591	4.018	87.0596	1.61582e-07	4.0466e-06	Up
UBE2S.chr19	1.13912	6.36495	87.0379	1.61836e-07	4.0466e-06	Up
TAF4.chr20	-0.822989	4.17827	87.0248	1.61989e-07	4.0466e-06	Down
PAPLN.chr14	1.10704	4.8063	86.9669	1.62668e-07	4.05486e-06	Up
ADARB1.chr21	1.09451	4.77023	86.6944	1.65907e-07	4.11761e-06	Up
BTRC.chr10	-0.838645	4.0146	86.6891	1.65971e-07	4.11761e-06	Down
ERC1.chr12	-0.648526	6.48089	86.6662	1.66247e-07	4.11761e-06	Down
MARS.chr12	-0.796555	8.10631	86.5529	1.67618e-07	4.13561e-06	Down
LRFN4.chr11	-1.36283	2.12789	86.5327	1.67864e-07	4.13561e-06	Down
DIMT1.chr5	-0.732359	4.55281	86.5058	1.68192e-07	4.13561e-06	Down
SPTBN5.chr15	1.80467	5.54544	86.4893	1.68394e-07	4.13561e-06	Up
CYP21A1P.chr6	2.10476	0.606749	86.3469	1.70145e-07	4.16981e-06	Up
CTAGE5.chr14	-0.672374	4.81296	86.2408	1.71464e-07	4.1933e-06	Down
ALOX15B.chr17	-2.10696	3.13671	86.1573	1.72509e-07	4.21001e-06	Down
TMEM161A.chr19	-1.27022	2.60395	86.1031	1.73191e-07	4.2162e-06	Down
DCAF16.chr4	-0.70564	5.84285	86.0798	1.73487e-07	4.2162e-06	Down
MRPS30.chr5	-0.73735	3.66629	85.9918	1.74603e-07	4.23448e-06	Down
DYNLL2.chr17	-0.662	5.7406	85.9078	1.75677e-07	4.24446e-06	Down
SEMA3B.chr3	2.98155	1.96495	85.9026	1.75744e-07	4.24446e-06	Up
WDTC1.chr1	-1.21636	5.18318	85.8476	1.76451e-07	4.25274e-06	Down
ATP6V0A1.chr17	-1.19145	4.77071	85.7917	1.77174e-07	4.26132e-06	Down
HSPA6.chr1	1.49586	4.13706	85.6868	1.78539e-07	4.27975e-06	Up
SCLT1.chr4	0.944861	5.3978	85.6705	1.78752e-07	4.27975e-06	Up
SLAMF1.chr1	1.38745	7.02471	85.6483	1.79043e-07	4.27975e-06	Up
ITIH3.chr3	2.65759	1.1986	85.5743	1.80016e-07	4.28724e-06	Up
OSGIN2.chr8	-0.636932	8.02794	85.5587	1.80222e-07	4.28724e-06	Down
DNAH1.chr3	0.806593	5.40096	85.5406	1.80461e-07	4.28724e-06	Up
MAD2L1BP.chr6	0.747636	6.35936	85.4393	1.81807e-07	4.3031e-06	Up
ITIH4.chr3	1.70222	4.62263	85.4126	1.82164e-07	4.3031e-06	Up
C2CD3.chr11	-0.665666	4.72077	85.4055	1.82258e-07	4.3031e-06	Down
MED13L.chr12	-0.939823	8.70853	85.3794	1.82607e-07	4.3031e-06	Down
CDKN3.chr14	-2.19856	1.24706	85.3267	1.83315e-07	4.30343e-06	Down
LARP1.chr5	-0.677441	7.96654	85.3234	1.83361e-07	4.30343e-06	Down
PID1.chr2	-0.962084	8.9268	85.2697	1.84085e-07	4.30449e-06	Down
MVD.chr16	-0.665254	5.50805	85.2653	1.84145e-07	4.30449e-06	Down
SERTAD2.chr2	-0.680247	7.31808	85.2222	1.8473e-07	4.3095e-06	Down
LOC339666.chr22	2.8045	3.23189	85.1107	1.86252e-07	4.33631e-06	Up
SLC35E3.chr12	-0.638404	5.35006	84.8463	1.89918e-07	4.40945e-06	Down
FOXJ2.chr12	-0.922307	4.84262	84.8107	1.90418e-07	4.40945e-06	Down
KCND1.chrX	2.05128	3.92718	84.7869	1.90752e-07	4.40945e-06	Up
MAPRE3.chr2	-1.30106	2.14157	84.755	1.91203e-07	4.40945e-06	Down
CLEC5A.chr7	-1.14202	9.49868	84.7327	1.91518e-07	4.40945e-06	Down
CA2.chr8	-1.19157	4.74527	84.7222	1.91666e-07	4.40945e-06	Down
EP300.chr22	-0.789152	8.67606	84.6796	1.92271e-07	4.41464e-06	Down
L2HGDH.chr14	1.1147	5.15489	84.6258	1.93037e-07	4.42351e-06	Up
LRG1.chr19	1.24646	4.59312	84.5684	1.9386e-07	4.42588e-06	Up
PTGFRN.chr1	-2.12167	3.21718	84.5521	1.94093e-07	4.42588e-06	Down
SCRT2.chr20	-3.98184	0.9877	84.5133	1.94653e-07	4.42588e-06	Down
DAGLA.chr11	-1.04969	5.44777	84.4934	1.94939e-07	4.42588e-06	Down
PLEKHA4.chr19	2.80134	2.62185	84.4863	1.95041e-07	4.42588e-06	Up
CD52.chr1	0.937508	5.70505	84.426	1.95915e-07	4.43706e-06	Up
GLG1.chr16	-0.708248	7.49891	84.3009	1.97742e-07	4.46973e-06	Down
RFPL3.chr22	3.41423	-0.532557	84.2731	1.98151e-07	4.4703e-06	Up
KRCC1.chr2	0.75934	7.0365	84.1834	1.99476e-07	4.49149e-06	Up
COL9A3.chr20	3.54021	0.879014	84.1377	2.00154e-07	4.49354e-06	Up
WNK1.chr12	-0.810735	7.95074	84.1253	2.00339e-07	4.49354e-06	Down
C17orf39.chr17	-0.926921	3.69743	84.088	2.00895e-07	4.49643e-06	Down
RPRD2.chr1	-0.899638	4.08512	84.0649	2.01241e-07	4.49643e-06	Down
DENND1C.chr19	-0.615905	3.9071	84.0039	2.02157e-07	4.50827e-06	Down
HAPLN3.chr15	1.3949	5.47744	83.9119	2.03547e-07	4.52449e-06	Up
MED12.chrX	-0.719089	7.33544	83.9043	2.03662e-07	4.52449e-06	Down
SIGLEC9.chr19	-0.847122	6.63872	83.7836	2.05504e-07	4.54805e-06	Down
SLC1A5.chr19	-1.12342	6.90785	83.6887	2.06965e-07	4.57169e-06	Down
ZBP1.chr20	2.43244	6.6649	83.5355	2.0935e-07	4.61561e-06	Up
TBC1D30.chr12	-0.925137	5.71633	83.1998	2.14684e-07	4.71534e-06	Down
SLC7A1.chr13	-0.877929	7.62993	83.094	2.16397e-07	4.74056e-06	Down
RHOBTB3.chr5	0.951456	3.96329	83.0581	2.16981e-07	4.74056e-06	Up
MAN1A2.chr1	-0.738302	5.71332	83.0537	2.17053e-07	4.74056e-06	Down
SYN1.chrX	1.73206	3.12547	83.011	2.17751e-07	4.74688e-06	Up
ATXN1.chr6	-0.790605	8.63455	82.9446	2.18842e-07	4.75427e-06	Down
MAST2.chr1	-0.692788	4.83574	82.9407	2.18906e-07	4.75427e-06	Down
ZNF300.chr5	2.31516	3.72824	82.8648	2.20161e-07	4.77262e-06	Up
SLC38A6.chr14	-0.59401	4.26942	82.8168	2.20959e-07	4.781e-06	Down
SLC35D1.chr1	-0.84503	4.16708	82.7155	2.22654e-07	4.80875e-06	Down
TRIM16.chr17	-1.23937	3.61808	82.6401	2.23924e-07	4.82723e-06	Down
OR52B4.chr11	5.55956	-0.81894	82.5858	2.24845e-07	4.83811e-06	Up
PATL2.chr15	0.854405	3.63719	82.5185	2.25991e-07	4.84898e-06	Up
RBM12.chr20	-0.727793	7.44248	82.5073	2.26183e-07	4.84898e-06	Down
ZNF22.chr10	0.69064	5.9305	82.411	2.27837e-07	4.85788e-06	Up
C5orf58.chr5	2.49246	1.92868	82.4106	2.27843e-07	4.85788e-06	Up
FAM71A.chr1	3.13913	1.21665	82.4102	2.2785e-07	4.85788e-06	Up
TTC32.chr2	-0.756046	4.88181	82.3101	2.29584e-07	4.8782e-06	Down
MIR143HG.chr5	0.72514	4.22267	82.3068	2.29641e-07	4.8782e-06	Up
VPS25.chr17	0.613956	5.65914	82.2785	2.30135e-07	4.87978e-06	Up
ABHD10.chr3	-0.842894	2.82353	82.2386	2.30832e-07	4.88566e-06	Down
CBL.chr11	-0.773721	8.32345	81.966	2.3566e-07	4.9788e-06	Down
CHST2.chr3	-0.757271	7.0676	81.9006	2.36836e-07	4.99458e-06	Down
ADCY9.chr16	0.817523	7.39199	81.8107	2.38463e-07	5.0198e-06	Up
TTYH3.chr7	-0.722648	6.82455	81.6138	2.4207e-07	5.08653e-06	Down
PHF13.chr1	-0.680366	4.43721	81.5696	2.42888e-07	5.09453e-06	Down
ENTPD7.chr10	-0.874164	6.58565	81.5154	2.43896e-07	5.10647e-06	Down
LMCD1.chr3	-2.59286	0.587439	81.4302	2.4549e-07	5.12221e-06	Down
C10orf12.chr10	-0.729899	4.64327	81.4282	2.45528e-07	5.12221e-06	Down
MYBPC3.chr11	1.59532	5.38022	81.4044	2.45975e-07	5.12235e-06	Up
PRDM15.chr21	-0.848757	4.09694	81.318	2.47608e-07	5.1457e-06	Down
SASH3.chrX	0.820126	6.65431	81.2769	2.48388e-07	5.1457e-06	Up
PLXNA1.chr3	-0.655749	6.58544	81.2751	2.48422e-07	5.1457e-06	Down
PVRL1.chr11	-1.09478	3.62683	81.2335	2.49216e-07	5.15296e-06	Down
TCP11L1.chr11	-0.72918	5.06536	81.1917	2.50015e-07	5.15689e-06	Down
HSDL2.chr9	1.07069	4.53372	81.1315	2.51172e-07	5.15689e-06	Up
CCL5.chr17	1.24344	8.42203	81.1302	2.51198e-07	5.15689e-06	Up
ASMT.chrY	1.15642	2.63289	81.1229	2.51338e-07	5.15689e-06	Up
PTK6.chr20	1.08063	2.70603	81.0908	2.51958e-07	5.15689e-06	Up
SIDT2.chr11	0.94504	6.68918	81.0853	2.52063e-07	5.15689e-06	Up
TAL2.chr9	3.63332	1.04019	80.9019	2.55641e-07	5.2209e-06	Up
TMEM55A.chr8	-1.3759	2.49507	80.8717	2.56236e-07	5.22389e-06	Down
ZCCHC10.chr5	0.804321	6.52883	80.8059	2.57536e-07	5.24122e-06	Up
C4orf33.chr4	1.0284	4.82539	80.7597	2.58455e-07	5.25074e-06	Up
SCAF4.chr21	-0.612314	6.18696	80.6375	2.609e-07	5.29117e-06	Down
GTF3C2.chr2	-0.62549	5.15054	80.5003	2.63679e-07	5.33823e-06	Down
PTGER3.chr1	-0.987131	2.52636	80.472	2.64254e-07	5.3406e-06	Down
PRKD2.chr19	0.839252	5.90545	80.3556	2.66643e-07	5.37953e-06	Up
C12orf73.chr12	1.44997	2.40455	80.2945	2.67907e-07	5.39568e-06	Up
PCBP1.chr2	-0.903215	9.12323	80.2557	2.68712e-07	5.40255e-06	Down
AP2A1.chr19	-0.71436	5.66535	80.1923	2.70036e-07	5.41981e-06	Down
DYNLT1.chr6	1.54727	9.34482	80.1045	2.7188e-07	5.44742e-06	Up
IRS2.chr13	-1.00575	4.98164	79.9881	2.74348e-07	5.47932e-06	Down
C21orf67.chr21	-2.8864	2.49261	79.9814	2.7449e-07	5.47932e-06	Down
COL5A3.chr19	-1.13158	2.45554	79.963	2.74884e-07	5.47932e-06	Down
WDR6.chr3	-0.704551	6.44985	79.9354	2.75474e-07	5.4817e-06	Down
FNDC9.chr5	3.14085	1.11762	79.8217	2.7792e-07	5.50742e-06	Up
ZNF830.chr17	-0.66976	5.09893	79.8115	2.78139e-07	5.50742e-06	Down
DECR1.chr8	1.19178	6.39783	79.7851	2.78712e-07	5.50742e-06	Up
ARAP2.chr4	0.700138	7.66867	79.7785	2.78855e-07	5.50742e-06	Up
ZNF107.chr7	1.1696	5.00058	79.7657	2.79132e-07	5.50742e-06	Up
HIP1.chr7	-0.876455	6.2769	79.6625	2.81386e-07	5.5425e-06	Down
ABHD6.chr3	-1.16561	3.34665	79.5164	2.84611e-07	5.58284e-06	Down
RUNX3.chr1	0.814377	7.67303	79.5148	2.84646e-07	5.58284e-06	Up
MDC1.chr6	2.46522	6.04703	79.5046	2.84873e-07	5.58284e-06	Up
ATG2B.chr14	-0.833476	5.29012	79.4402	2.86309e-07	5.60156e-06	Down
LOC100128675.chr19	1.52011	2.88926	79.3601	2.88108e-07	5.61736e-06	Up
C1QB.chr1	1.08472	3.83605	79.3462	2.88419e-07	5.61736e-06	Up
REXO1L1.chr8	1.14448	2.98937	79.3188	2.8904e-07	5.61736e-06	Up
MFN1.chr3	1.08939	7.86713	79.3184	2.89047e-07	5.61736e-06	Up
ARHGEF26-AS1.chr3	0.923079	4.98987	79.2519	2.90557e-07	5.63729e-06	Up
IFNA1.chr9	10.5619	2.13832	848.841	2.92467e-07	5.6636e-06	Up
LMNA.chr1	-0.771326	9.44748	79.1499	2.92886e-07	5.6636e-06	Down
ADAM30.chr1	4.31183	-0.0858788	79.1053	2.93913e-07	5.67403e-06	Up
UQCR11.chr19	0.675306	5.86001	79.0627	2.94897e-07	5.67872e-06	Up
DLG4.chr17	-0.818479	4.28866	79.0525	2.95132e-07	5.67872e-06	Down
FARP1.chr13	2.87973	4.41073	79.0216	2.95848e-07	5.68312e-06	Up
CDHR4.chr3	4.45738	-0.927728	78.926	2.98079e-07	5.71653e-06	Up
C2CD2L.chr11	-0.796704	3.99475	78.9009	2.98667e-07	5.71838e-06	Down
PIR.chrX	-1.17357	2.77027	78.836	3.00194e-07	5.72258e-06	Down
KLHDC3.chr6	-0.70536	5.39353	78.8219	3.00528e-07	5.72258e-06	Down
ZNF45.chr19	-0.640083	3.94141	78.7725	3.01697e-07	5.72258e-06	Down
SLC35E1.chr19	-0.741732	6.54403	78.7706	3.01743e-07	5.72258e-06	Down
PLCB1.chr20	-0.632282	4.1928	78.7682	3.01798e-07	5.72258e-06	Down
TMEM181.chr6	0.973149	6.70502	78.7588	3.02022e-07	5.72258e-06	Up
RBX1.chr22	0.722933	6.66966	78.746	3.02327e-07	5.72258e-06	Up
ZDHHC11.chr5	1.52236	1.98965	78.6413	3.04829e-07	5.76058e-06	Up
NT5E.chr6	2.21161	5.15696	78.5897	3.06071e-07	5.77467e-06	Up
SLCO4A1.chr20	0.834486	7.42684	78.5443	3.07171e-07	5.78604e-06	Up
SOCS7.chr17	-0.804542	4.80974	78.5002	3.08241e-07	5.79682e-06	Down
LY9.chr1	3.16095	3.29467	78.44	3.09708e-07	5.81502e-06	Up
C14orf2.chr14	0.60078	5.65433	78.1103	3.17893e-07	5.94951e-06	Up
FCGR3A.chr1	1.10166	6.34941	78.0805	3.18646e-07	5.95403e-06	Up
GOLGA6C.chr15	1.31713	3.22357	78.0438	3.19573e-07	5.95407e-06	Up
SNX30.chr9	-0.791828	4.75962	78.0386	3.19705e-07	5.95407e-06	Down
CYP27A1.chr2	-1.78695	7.52001	77.9836	3.21103e-07	5.96167e-06	Down
PYGM.chr11	2.51755	3.24824	77.8757	3.23868e-07	6.00342e-06	Up
SETD1A.chr16	-0.61278	4.87491	77.827	3.25123e-07	6.0168e-06	Down
MKI67.chr10	3.4275	3.1169	77.7823	3.26281e-07	6.0168e-06	Up
DHRS9.chr2	1.10742	7.03748	77.7651	3.26729e-07	6.0168e-06	Up
HSD11B1L.chr19	2.29608	0.866219	77.7513	3.27086e-07	6.0168e-06	Up
PDZD8.chr10	-0.826693	4.91288	77.748	3.27174e-07	6.0168e-06	Down
SCGB1A1.chr11	-2.01618	0.353908	77.6005	3.31039e-07	6.07301e-06	Down
MAMLD1.chrX	-1.24128	6.81145	77.5916	3.31274e-07	6.07301e-06	Down
PRPF19.chr11	-0.627427	5.5526	77.5576	3.32171e-07	6.07372e-06	Down
IARS.chr9	-0.696694	7.73291	77.5507	3.32356e-07	6.07372e-06	Down
TTC21A.chr3	2.16366	4.84492	77.4809	3.34212e-07	6.09414e-06	Up
TDRKH.chr1	-1.23361	2.46339	77.4693	3.3452e-07	6.09414e-06	Down
HEATR5B.chr2	1.95063	7.60029	77.3729	3.37107e-07	6.13166e-06	Up
MT2A.chr16	1.62211	7.77854	77.3505	3.3771e-07	6.13305e-06	Up
FAM122C.chrX	1.14204	4.90541	77.2966	3.39168e-07	6.14993e-06	Up
SPATA13.chr13	0.886088	8.19168	77.2682	3.39938e-07	6.15431e-06	Up
FAM53C.chr5	-0.838658	6.13235	77.2347	3.40852e-07	6.16126e-06	Down
EIF1B.chr3	-0.662836	7.7453	77.2082	3.41577e-07	6.16479e-06	Down
C5orf56.chr5	1.5942	4.82462	77.1553	3.43025e-07	6.18135e-06	Up
MICALCL.chr11	-1.63638	0.249013	77.093	3.44742e-07	6.20128e-06	Down
HMGXB3.chr5	-0.713283	6.18068	77.0766	3.45196e-07	6.20128e-06	Down
HCP5.chr6	-0.870458	7.45852	77.0088	3.47077e-07	6.22545e-06	Down
FAM26E.chr6	3.93043	0.957762	76.9492	3.48742e-07	6.24324e-06	Up
TBC1D2B.chr15	-1.05589	7.15022	76.9073	3.49915e-07	6.24324e-06	Down
FAM22D.chr10	1.18242	2.31973	76.9044	3.49997e-07	6.24324e-06	Up
PLAC2.chr19	0.900673	2.7135	76.8967	3.50214e-07	6.24324e-06	Up
UBE2M.chr19	-0.622829	4.71676	76.735	3.54797e-07	6.31527e-06	Down
MDM1.chr12	-1.08661	3.43104	76.7158	3.55347e-07	6.31541e-06	Down
TRIM69.chr15	1.75016	3.33547	76.6762	3.56481e-07	6.32591e-06	Up
UBE2F.chr2	0.859962	6.13217	76.6538	3.57123e-07	6.32765e-06	Up
ESPNL.chr2	4.70391	-0.88195	76.5465	3.60226e-07	6.37192e-06	Up
IGF2R.chr6	-0.741183	8.85612	76.5296	3.60716e-07	6.37192e-06	Down
MOB3A.chr19	-0.659933	7.23549	76.4651	3.62597e-07	6.38867e-06	Down
CHPF2.chr7	-0.642925	6.22254	76.4379	3.63394e-07	6.38867e-06	Down
C18orf1.chr18	1.45122	4.31532	76.4365	3.63436e-07	6.38867e-06	Up
IRGC.chr19	4.56806	-0.52517	76.4176	3.6399e-07	6.38867e-06	Up
LAGE3.chrX	-0.953439	2.51717	76.4012	3.64473e-07	6.38867e-06	Down
PRG2.chr11	1.83213	3.21878	76.3848	3.64957e-07	6.38867e-06	Up
FBXO6.chr1	1.10955	6.57308	76.3108	3.67147e-07	6.41736e-06	Up
THAP3.chr1	0.789273	4.60712	76.2484	3.69003e-07	6.44012e-06	Up
LOC100133991.chr17	1.31981	2.20483	76.2081	3.70208e-07	6.45149e-06	Up
C12orf49.chr12	-0.624714	5.32054	76.1097	3.73171e-07	6.49339e-06	Down
SCARA5.chr8	2.09914	1.80812	83.3753	3.74839e-07	6.5127e-06	Up
EVI5.chr1	-0.622062	5.49655	75.9004	3.79561e-07	6.5729e-06	Down
C21orf91.chr21	1.16589	7.30023	75.8903	3.79873e-07	6.5729e-06	Up
SAP30L.chr5	0.595516	5.51663	75.8862	3.79998e-07	6.5729e-06	Up
FGD2.chr6	1.78105	8.05163	75.7798	3.83299e-07	6.60249e-06	Up
GLTPD1.chr1	-0.697909	3.77907	75.7786	3.83338e-07	6.60249e-06	Down
LOC100129361.chr12	-0.61819	4.9185	75.7329	3.84766e-07	6.60249e-06	Down
CPEB4.chr5	-0.697085	7.79353	75.7297	3.84866e-07	6.60249e-06	Down
C10orf25.chr10	1.55595	1.76308	75.7233	3.85066e-07	6.60249e-06	Up
ZNF217.chr20	-0.687277	7.95369	75.6942	3.85979e-07	6.60762e-06	Down
BCKDK.chr16	-0.93534	5.98263	75.6268	3.88103e-07	6.63422e-06	Down
MAP3K12.chr12	1.18041	3.17207	75.5999	3.88955e-07	6.63903e-06	Up
DHCR7.chr11	-1.58158	1.65247	75.5632	3.90119e-07	6.64916e-06	Down
MBTD1.chr17	-0.697836	5.06244	75.537	3.90954e-07	6.65365e-06	Down
GAS2L3.chr12	-1.36899	3.61515	75.3713	3.96278e-07	6.73441e-06	Down
TRADD.chr16	0.807777	6.80256	75.2754	3.99396e-07	6.7775e-06	Up
ATP6V1C2.chr2	1.18202	2.97044	75.224	4.01079e-07	6.79615e-06	Up
CA5BP1.chrX	-0.773936	2.98154	75.1872	4.02288e-07	6.80674e-06	Down
VPS37C.chr11	-0.697048	6.4451	75.1509	4.03487e-07	6.81711e-06	Down
TPP2.chr13	-0.78514	7.72506	74.9782	4.09242e-07	6.90433e-06	Down
RAB11FIP2.chr10	-0.688799	5.44278	74.8481	4.13636e-07	6.96836e-06	Down
BLZF1.chr1	1.18826	7.73616	74.8264	4.14376e-07	6.97073e-06	Up
ADIPOR1.chr1	-0.912262	8.31181	74.7602	4.16637e-07	6.98994e-06	Down
PSMA2.chr7	0.754504	8.56013	74.7579	4.16718e-07	6.98994e-06	Up
SLC1A2.chr11	1.36139	4.89256	74.7374	4.17421e-07	6.99165e-06	Up
MRPL17.chr11	1.18106	5.20176	74.6125	4.21734e-07	7.05375e-06	Up
C19orf70.chr19	0.755251	4.19201	74.4949	4.25845e-07	7.07474e-06	Up
PEAK1.chr15	-0.768225	7.77467	74.4884	4.26074e-07	7.07474e-06	Down
PTGER2.chr14	-0.641545	8.54653	74.4683	4.2678e-07	7.07474e-06	Down
ADAM7.chr8	5.12105	-0.98736	74.4659	4.26867e-07	7.07474e-06	Up
RXFP1.chr4	1.93678	2.03932	74.4588	4.27115e-07	7.07474e-06	Up
NDNL2.chr15	-0.695702	4.1456	74.4536	4.27301e-07	7.07474e-06	Down
NUMB.chr14	-0.827938	8.91272	74.438	4.27851e-07	7.07474e-06	Down
LY6G6D.chr6	3.91628	-0.341057	74.3963	4.29325e-07	7.07994e-06	Up
MFF.chr2	-0.597715	4.83375	74.2664	4.33963e-07	7.14534e-06	Down
NID2.chr14	2.77954	3.01435	74.2088	4.36037e-07	7.16629e-06	Up
CD14.chr5	-1.33613	7.07764	74.1969	4.36466e-07	7.16629e-06	Down
INTS9.chr8	-0.814483	4.22223	74.083	4.40605e-07	7.22406e-06	Down
PKP4.chr2	-0.668719	4.11299	73.9294	4.46255e-07	7.3064e-06	Down
ZKSCAN2.chr16	-0.769358	2.94745	73.9094	4.46997e-07	7.30827e-06	Down
PAPD5.chr16	0.914181	5.91461	73.8236	4.50197e-07	7.35028e-06	Up
CD300A.chr17	1.38819	3.60266	73.7395	4.53358e-07	7.38631e-06	Up
OR56B1.chr11	4.36606	-0.00135775	73.7311	4.53673e-07	7.38631e-06	Up
FAM26F.chr6	2.257	5.91548	73.6758	4.55767e-07	7.40587e-06	Up
CBLL1.chr7	-0.613156	6.04074	73.6658	4.56147e-07	7.40587e-06	Down
VAV2.chr9	0.994278	6.73406	73.5714	4.5975e-07	7.44415e-06	Up
NPIP.chr16	-0.832048	2.76581	73.525	4.61534e-07	7.44415e-06	Down
TTC38.chr22	1.35263	5.88624	73.5206	4.61702e-07	7.44415e-06	Up
CHRNB2.chr1	2.32882	5.04889	73.4342	4.65044e-07	7.48766e-06	Up
MSL3.chrX	0.9455	7.74575	73.3997	4.66388e-07	7.48949e-06	Up
LOC643837.chr1	-0.969512	2.58162	73.3803	4.67146e-07	7.48949e-06	Down
RNF144A.chr2	0.993692	4.98997	73.3732	4.67424e-07	7.48949e-06	Up
TBX19.chr1	1.3594	3.70301	73.3653	4.67731e-07	7.48949e-06	Up
LILRA6.chr19	0.761825	7.62002	73.3465	4.68468e-07	7.49098e-06	Up
CD300LB.chr17	0.749148	4.15445	73.3262	4.69262e-07	7.49339e-06	Up
NPHP4.chr1	-0.919816	4.047	73.2947	4.70501e-07	7.49486e-06	Down
GRK6.chr5	-0.958403	6.03547	73.2911	4.70642e-07	7.49486e-06	Down
HMGN2P46.chr15	1.66383	6.77653	73.1625	4.75736e-07	7.56563e-06	Up
ALDH4A1.chr1	-1.05302	2.45922	73.1249	4.7724e-07	7.5792e-06	Down
ARRDC4.chr15	-0.884584	8.17984	72.9749	4.83282e-07	7.66469e-06	Down
CYP2S1.chr19	-1.7118	2.28052	72.8997	4.86344e-07	7.70277e-06	Down
DENND1B.chr1	0.762692	7.36593	72.8313	4.89151e-07	7.73669e-06	Up
EVL.chr14	0.737439	5.54629	72.8124	4.89928e-07	7.73848e-06	Up
GRIK1.chr21	1.77931	3.313	72.7599	4.92099e-07	7.74264e-06	Up
HSD17B11.chr4	0.836187	6.39341	72.7383	4.92993e-07	7.74264e-06	Up
KPTN.chr19	1.61947	3.91839	72.7152	4.93955e-07	7.74264e-06	Up
BRD8.chr5	-0.695677	5.52786	72.7092	4.94202e-07	7.74264e-06	Down
ANKRD22.chr10	2.46927	6.88123	72.7005	4.94565e-07	7.74264e-06	Up
COPS4.chr4	0.708826	6.32704	72.6997	4.94599e-07	7.74264e-06	Up
CUL1.chr7	0.858663	8.49994	72.6937	4.94848e-07	7.74264e-06	Up
UBE2E2.chr3	-0.704948	5.88003	72.6411	4.97047e-07	7.76661e-06	Down
SHMT2.chr12	-0.608977	6.15288	72.6014	4.98715e-07	7.77426e-06	Down
C9orf152.chr9	3.29087	1.75822	72.5844	4.99429e-07	7.77426e-06	Up
LOC283624.chr14	1.33061	6.87135	72.5739	4.9987e-07	7.77426e-06	Up
DDAH2.chr6	1.15109	5.41799	72.5659	5.00208e-07	7.77426e-06	Up
FAM108B1.chr9	-0.590333	4.87119	72.5083	5.02648e-07	7.80177e-06	Down
CCDC42.chr17	5.76367	-0.158303	72.3902	5.07689e-07	7.86952e-06	Up
LOC100506668.chr12	-0.896988	2.92463	72.3696	5.08572e-07	7.87272e-06	Down
LSM14B.chr20	-0.588162	5.53924	72.3517	5.09344e-07	7.8742e-06	Down
ITGAM.chr16	-0.628073	5.57862	72.3018	5.11496e-07	7.89699e-06	Down
CYP51A1.chr7	-0.940868	6.6487	72.2669	5.13013e-07	7.90991e-06	Down
CPVL.chr7	1.37	7.47942	72.2238	5.14889e-07	7.92833e-06	Up
TIA1.chr2	0.879832	7.94677	72.1802	5.16793e-07	7.94274e-06	Up
ATXN2.chr12	-0.693924	5.41053	72.1556	5.17871e-07	7.94274e-06	Down
PLXNB3.chrX	1.98293	0.496887	72.0356	5.2317e-07	8.01345e-06	Up
MOGS.chr2	-0.66571	5.8402	72.0012	5.247e-07	8.02632e-06	Down
ATF6B.chr6	-0.58691	7.01197	71.9025	5.29119e-07	8.07571e-06	Down
CLIP4.chr2	-0.628292	5.5897	71.8963	5.29402e-07	8.07571e-06	Down
RPS10.chr6	0.596872	6.44511	71.8827	5.3001e-07	8.07571e-06	Up
HLA-F-AS1.chr6	1.2861	4.71852	71.7205	5.3738e-07	8.17322e-06	Up
NEIL1.chr15	1.0037	2.19926	71.7111	5.37813e-07	8.17322e-06	Up
C4orf34.chr4	0.891366	4.9189	71.6152	5.42228e-07	8.22957e-06	Up
RAVER1.chr19	-0.824633	5.6664	71.5769	5.44005e-07	8.24578e-06	Down
FASN.chr17	-0.926524	4.57714	71.5325	5.46067e-07	8.25586e-06	Down
LY86.chr6	1.01082	3.32695	71.5321	5.46088e-07	8.25586e-06	Up
DPP3.chr11	-0.670102	4.05843	71.4253	5.51096e-07	8.32076e-06	Down
PLA2G7.chr6	-0.799669	9.45073	71.3876	5.52875e-07	8.32234e-06	Down
APOBEC3G.chr22	1.89746	7.59665	71.3794	5.53261e-07	8.32234e-06	Up
ALG3.chr3	-0.746739	3.34711	71.3713	5.53647e-07	8.32234e-06	Down
PABPC1.chr8	-0.871796	10.0238	71.3539	5.54471e-07	8.32234e-06	Down
LOC100134229.chr7	0.785014	5.75781	71.3475	5.54775e-07	8.32234e-06	Up
LOC100128593.chr9	3.09903	1.429	71.304	5.56843e-07	8.3365e-06	Up
ZMYND8.chr20	-1.0515	3.17891	71.2651	5.587e-07	8.3365e-06	Down
BPGM.chr7	0.709503	5.17784	71.2478	5.5953e-07	8.3365e-06	Up
KIAA0430.chr16	-0.589345	7.6354	71.2377	5.60015e-07	8.3365e-06	Down
SLC25A5.chrX	-0.62581	6.78843	71.1985	5.61898e-07	8.35034e-06	Down
C2orf66.chr2	2.74465	2.10975	71.1885	5.6238e-07	8.35034e-06	Up
NCOR1.chr17	-0.595136	7.65691	71.1318	5.65126e-07	8.38042e-06	Down
TGOLN2.chr2	-0.678655	9.05939	71.0842	5.67436e-07	8.40397e-06	Down
WNT4.chr1	1.45831	2.82384	71.0625	5.68494e-07	8.40895e-06	Up
LOC100129518.chr6	1.48075	3.57824	70.9646	5.733e-07	8.46927e-06	Up
GPR174.chrX	-1.63801	1.91871	70.8904	5.76968e-07	8.51265e-06	Down
C1orf109.chr1	-0.737943	2.5025	70.6003	5.91578e-07	8.71716e-06	Down
PABPC3.chr13	-1.13061	1.84694	70.5251	5.95436e-07	8.76292e-06	Down
FLJ34503.chr6	2.7049	0.549437	70.4212	6.00809e-07	8.83084e-06	Up
NDUFC1.chr4	0.731809	4.91422	70.3982	6.02004e-07	8.83724e-06	Up
SSH1.chr12	-0.687001	7.77856	70.3789	6.03013e-07	8.84091e-06	Down
HEXDC.chr17	0.960416	4.22936	70.3506	6.04492e-07	8.84142e-06	Up
GRIP1.chr12	1.29238	2.59958	70.3491	6.04568e-07	8.84142e-06	Up
TXNDC2.chr18	2.30417	0.258151	70.2502	6.09771e-07	8.90632e-06	Up
FOXI1.chr5	4.72424	-0.149472	70.2277	6.10962e-07	8.91254e-06	Up
CIZ1.chr9	-0.652504	4.80504	70.1517	6.15006e-07	8.96031e-06	Down
CASP7.chr10	1.18013	7.85964	70.0609	6.19875e-07	8.9962e-06	Up
TBC1D10B.chr16	-0.617403	6.39119	70.0532	6.20289e-07	8.9962e-06	Down
MEFV.chr16	1.14891	7.92178	70.0487	6.20532e-07	8.9962e-06	Up
HIPK2.chr7	-0.745621	9.26575	70.0482	6.20561e-07	8.9962e-06	Down
SREBF1.chr17	-0.696377	4.86961	69.9753	6.24508e-07	9.04217e-06	Down
WDR77.chr1	-0.788727	4.15324	69.9178	6.27637e-07	9.07618e-06	Down
SCD5.chr4	1.10491	4.09319	69.8229	6.32848e-07	9.14018e-06	Up
EME1.chr17	1.82922	1.79807	69.7658	6.36007e-07	9.17442e-06	Up
STXBP5.chr6	-0.884665	6.13945	69.6627	6.41757e-07	9.24591e-06	Down
MSR1.chr8	2.30079	9.29553	69.6214	6.44074e-07	9.26782e-06	Up
GALNT3.chr2	0.834538	4.98243	69.5482	6.48207e-07	9.31577e-06	Up
MCM10.chr10	3.2727	0.629995	69.4642	6.52989e-07	9.37293e-06	Up
CPAMD8.chr19	-0.619079	5.94434	69.3736	6.58191e-07	9.43596e-06	Down
CHD4.chr12	-0.970462	8.61578	69.34	6.60131e-07	9.45213e-06	Down
POMP.chr13	0.821857	7.90364	69.2858	6.63279e-07	9.48554e-06	Up
C8orf40.chr8	0.596899	4.28902	69.2398	6.6596e-07	9.51219e-06	Up
C17orf79.chr17	-0.883926	3.1089	69.1104	6.73575e-07	9.59066e-06	Down
ENDOD1.chr11	1.77897	5.46428	69.0908	6.74735e-07	9.59066e-06	Up
SAMD4A.chr14	2.12044	5.79057	69.0906	6.74749e-07	9.59066e-06	Up
CDK2AP2.chr11	-0.775458	4.39185	69.0332	6.7816e-07	9.62738e-06	Down
HMBOX1.chr8	-0.643851	5.72833	69.0164	6.79168e-07	9.62996e-06	Down
AFF2.chrX	-1.15132	2.27805	68.9945	6.80478e-07	9.6368e-06	Down
PGAP2.chr11	1.2107	3.08896	68.9581	6.8266e-07	9.65595e-06	Up
ENPP2.chr8	1.33597	4.91651	68.9373	6.83911e-07	9.66191e-06	Up
GAS2L1.chr22	-1.03449	2.94019	68.9137	6.85335e-07	9.66566e-06	Down
RHOH.chr4	1.26822	5.8674	68.8917	6.86668e-07	9.66566e-06	Up
CXCL9.chr4	1.57985	6.99837	68.8313	6.90332e-07	9.70551e-06	Up
FBN2.chr5	-1.17114	2.49931	68.8115	6.91538e-07	9.71073e-06	Down
BOLA3-AS1.chr2	1.98232	3.56336	68.6539	7.01229e-07	9.82311e-06	Up
TUBB4B.chr9	-0.621346	8.48538	68.6076	7.04107e-07	9.85158e-06	Down
LAMA2.chr6	1.00157	2.47668	68.4801	7.121e-07	9.95145e-06	Up
ME2.chr18	0.594668	7.30472	68.4395	7.14666e-07	9.9614e-06	Up
PPME1.chr11	-0.948769	3.49658	68.4331	7.15069e-07	9.9614e-06	Down
FXC1.chr11	-0.637844	5.54924	68.4282	7.1538e-07	9.9614e-06	Down
STK19.chr6	0.914035	5.64127	68.4096	7.16565e-07	9.966e-06	Up
LOC388692.chr1	1.58422	5.0792	68.2595	7.26174e-07	1.00876e-05	Up
REEP5.chr5	0.591647	7.65385	68.1762	7.31566e-07	1.01451e-05	Up
PRRT2.chr16	1.14845	3.06482	68.1638	7.32372e-07	1.01451e-05	Up
ARL6IP6.chr2	0.69312	6.53383	68.1553	7.3293e-07	1.01451e-05	Up
ZNF83.chr19	0.618961	5.12818	68.0862	7.3745e-07	1.01956e-05	Up
PSMB9.chr6	1.34672	8.15152	68.0697	7.38533e-07	1.01984e-05	Up
RNF44.chr5	-0.818358	5.09564	68.0206	7.41768e-07	1.02309e-05	Down
ACP5.chr19	0.945332	4.37147	67.915	7.48782e-07	1.03155e-05	Up
URB2.chr1	-0.790078	3.5047	67.8134	7.55602e-07	1.03971e-05	Down
MFSD6.chr2	-0.662959	4.96024	67.7595	7.59251e-07	1.0435e-05	Down
IAH1.chr2	0.626089	5.5369	67.7142	7.62337e-07	1.04492e-05	Up
KIAA0895L.chr16	1.02525	4.13555	67.6913	7.63897e-07	1.04492e-05	Up
LOC643406.chr20	1.06869	6.07557	67.689	7.64055e-07	1.04492e-05	Up
PNPLA2.chr11	-0.625677	5.77294	67.6828	7.64475e-07	1.04492e-05	Down
NXT2.chrX	0.671326	7.92464	67.6785	7.64775e-07	1.04492e-05	Up
NRIP1.chr21	1.30366	8.23226	67.6585	7.66139e-07	1.04556e-05	Up
RBBP6.chr16	1.01289	8.55539	67.6185	7.68892e-07	1.04809e-05	Up
REPS2.chrX	-0.994726	3.9045	67.5473	7.7381e-07	1.05356e-05	Down
ARHGAP27.chr17	0.831888	7.80835	67.5207	7.75659e-07	1.05484e-05	Up
IDH2.chr15	0.600259	5.19583	67.4678	7.79345e-07	1.05862e-05	Up
NDUFA7.chr19	0.657224	3.86773	67.3839	7.85231e-07	1.06537e-05	Up
FBXW7.chr4	-0.700178	6.14929	67.3308	7.8899e-07	1.06922e-05	Down
HESX1.chr3	1.84587	5.96653	67.3177	7.89916e-07	1.06923e-05	Up
METTL15.chr11	1.38107	4.116	67.2308	7.96113e-07	1.07637e-05	Up
C17orf48.chr17	0.806457	5.20362	67.1719	8.00343e-07	1.07888e-05	Up
GCA.chr2	1.13107	7.47069	67.1711	8.004e-07	1.07888e-05	Up
TMEM220.chr17	0.992005	3.69406	67.1339	8.03089e-07	1.07888e-05	Up
TEKT4P2.chr21	0.622834	5.8816	67.1297	8.03393e-07	1.07888e-05	Up
CASP3.chr4	0.716087	7.96401	67.1278	8.03529e-07	1.07888e-05	Up
TMEM206.chr1	-0.725412	6.11553	67.0953	8.05882e-07	1.08045e-05	Down
IFNB1.chr9	4.14302	5.72157	67.0861	8.06555e-07	1.08045e-05	Up
PLOD1.chr1	-0.907494	4.35964	67.0214	8.11275e-07	1.08443e-05	Down
GGH.chr8	-0.950713	4.40855	67.0198	8.1139e-07	1.08443e-05	Down
PRKAG2.chr7	0.815988	8.05832	66.852	8.23776e-07	1.09783e-05	Up
IFT172.chr2	1.32723	2.3416	66.8394	8.24715e-07	1.09783e-05	Up
ZBTB10.chr8	-0.639882	7.45223	66.833	8.2519e-07	1.09783e-05	Down
GPBP1.chr5	0.793751	9.52862	66.8131	8.26679e-07	1.09856e-05	Up
GTF2E2.chr8	0.795456	6.50513	66.7845	8.28816e-07	1.10014e-05	Up
RET.chr10	1.95766	2.38713	66.765	8.30283e-07	1.10083e-05	Up
CACYBP.chr1	0.713957	6.67582	66.7401	8.32156e-07	1.10206e-05	Up
TP53.chr17	-0.707636	3.96577	66.6681	8.37596e-07	1.10801e-05	Down
CUTC.chr10	-0.645407	3.52326	66.652	8.38822e-07	1.10825e-05	Down
CA12.chr15	1.37515	2.58183	66.6333	8.40241e-07	1.10825e-05	Up
LRRC15.chr3	3.14531	-0.03172	66.5455	8.46963e-07	1.11533e-05	Up
BAG3.chr10	0.756464	6.16856	66.5282	8.48288e-07	1.11581e-05	Up
FAM100A.chr16	-0.862054	4.33649	66.4962	8.50758e-07	1.11654e-05	Down
CMC2.chr16	0.994116	5.36699	66.373	8.60331e-07	1.12783e-05	Up
C17orf96.chr17	-1.1632	4.77868	66.3445	8.62564e-07	1.12948e-05	Down
HEATR6.chr17	-0.610346	5.15314	66.3196	8.64523e-07	1.13078e-05	Down
DUSP4.chr8	1.1806	6.57755	66.2877	8.67035e-07	1.13279e-05	Up
CROCCP3.chr1	0.833124	4.1482	66.2606	8.69182e-07	1.13432e-05	Up
IL13RA1.chrX	-0.916497	8.37795	66.2192	8.72459e-07	1.13715e-05	Down
PPP1R9B.chr17	-0.64767	7.34628	66.2086	8.73302e-07	1.13715e-05	Down
ABCD1.chrX	1.03117	6.56583	66.1956	8.74344e-07	1.13723e-05	Up
MPV17L2.chr19	-0.933402	2.13239	66.1215	8.8027e-07	1.14049e-05	Down
CEBPA.chr19	-1.53022	3.79139	66.1194	8.80435e-07	1.14049e-05	Down
CD38.chr4	1.94081	7.6483	66.1153	8.80766e-07	1.14049e-05	Up
LOC285819.chr6	2.65143	1.17824	66.0995	8.82033e-07	1.14086e-05	Up
SHPRH.chr6	-0.678347	4.33183	66.0564	8.85512e-07	1.14409e-05	Down
LMO2.chr11	1.25452	8.10312	66.0296	8.87681e-07	1.14562e-05	Up
ACAT2.chr6	1.04494	5.43723	65.885	8.9949e-07	1.15701e-05	Up
SYT1.chr12	-2.82076	0.368098	65.7204	9.13154e-07	1.172e-05	Down
RIN3.chr14	-0.939112	7.23758	65.6975	9.15072e-07	1.1728e-05	Down
GOT1.chr10	-1.33739	2.80584	65.689	9.1579e-07	1.1728e-05	Down
ZSWIM1.chr20	-0.710303	3.86614	65.6616	9.18093e-07	1.17362e-05	Down
SUOX.chr12	1.05512	2.67321	65.6573	9.18451e-07	1.17362e-05	Up
TMEM62.chr15	1.73839	6.56448	65.5972	9.23531e-07	1.17882e-05	Up
HSPE1.chr2	0.793792	5.65197	65.5735	9.25549e-07	1.1792e-05	Up
SMTNL1.chr11	2.30047	5.70803	65.5624	9.26492e-07	1.1792e-05	Up
FOXD4L1.chr2	3.03669	0.481004	65.5579	9.2687e-07	1.1792e-05	Up
C11orf9.chr11	1.48149	1.86265	65.5456	9.27921e-07	1.17925e-05	Up
CC2D1A.chr19	-1.05904	3.33093	65.4883	9.32825e-07	1.18227e-05	Down
ZNF596.chr8	1.49947	2.19796	65.3946	9.40899e-07	1.18931e-05	Up
LOC284751.chr20	1.60295	2.15868	65.3854	9.41699e-07	1.18931e-05	Up
HSF2.chr6	-0.969581	2.93696	65.3823	9.41964e-07	1.18931e-05	Down
INPP5D.chr2	0.93887	6.63314	65.3496	9.44801e-07	1.1916e-05	Up
ZNF703.chr8	-1.33425	1.61026	65.3305	9.46471e-07	1.19241e-05	Down
ADAMTS2.chr5	1.05941	1.8506	65.2779	9.5107e-07	1.19691e-05	Up
GLDN.chr15	2.79647	0.412109	65.1866	9.59113e-07	1.20573e-05	Up
SREBF2.chr22	-0.831718	7.69206	65.1406	9.63199e-07	1.20956e-05	Down
C1orf85.chr1	-0.956138	4.0239	65.1126	9.65689e-07	1.21138e-05	Down
SLC2A12.chr6	1.79524	3.72158	65.0387	9.7231e-07	1.21837e-05	Up
AOC3.chr17	1.75274	1.20836	64.988	9.76882e-07	1.2217e-05	Up
RBM14.chr11	-0.720144	6.34458	64.9859	9.77067e-07	1.2217e-05	Down
MGC2752.chr19	-0.789335	5.84854	64.9344	9.81737e-07	1.2236e-05	Down
MUC1.chr1	0.817589	2.86606	64.8931	9.85499e-07	1.22607e-05	Up
CETP.chr16	1.92062	3.90741	64.886	9.86145e-07	1.22607e-05	Up
CFD.chr19	0.896418	6.1604	64.85	9.89448e-07	1.22795e-05	Up
DOCK2.chr5	-0.722582	7.75768	64.8355	9.90772e-07	1.22827e-05	Down
ABHD8.chr19	-1.76337	1.87103	64.8242	9.91815e-07	1.22827e-05	Down
MRVI1.chr11	3.12577	2.11229	64.7723	9.96603e-07	1.23214e-05	Up
GPR180.chr13	1.62672	5.96478	64.7673	9.97061e-07	1.23214e-05	Up
SLC10A1.chr14	2.02104	3.13308	64.7486	9.98795e-07	1.23298e-05	Up
YPEL3.chr16	-1.36041	3.69015	64.7303	1.00049e-06	1.23343e-05	Down
CCNG2.chr4	-0.600679	5.5112	64.7219	1.00128e-06	1.23343e-05	Down
UTP14C.chr13	0.638353	5.60402	64.6957	1.00371e-06	1.23512e-05	Up
WASF1.chr6	-1.61881	0.950752	64.6764	1.00551e-06	1.23591e-05	Down
PRSS23.chr11	1.94938	1.60073	64.6661	1.00648e-06	1.23591e-05	Up
HDX.chrX	1.19866	5.8766	64.629	1.00995e-06	1.23886e-05	Up
FAM125B.chr9	1.28602	4.85007	64.5733	1.0152e-06	1.24269e-05	Up
PRKY.chrY	0.809074	4.67784	64.5242	1.01985e-06	1.24576e-05	Up
CPOX.chr3	-0.618239	5.17084	64.431	1.02874e-06	1.2553e-05	Down
CNO.chr4	-0.675156	3.50234	64.4162	1.03016e-06	1.25572e-05	Down
ITGB1BP2.chrX	1.78567	1.5364	64.3819	1.03346e-06	1.2571e-05	Up
CXorf38.chrX	0.652635	6.69419	64.3541	1.03614e-06	1.25872e-05	Up
PABPC4.chr1	-0.755744	7.41813	64.3458	1.03695e-06	1.25872e-05	Down
PARD6G.chr18	0.865226	3.94505	64.2578	1.0455e-06	1.26777e-05	Up
TTC18.chr10	1.51981	3.2584	64.2069	1.05049e-06	1.27117e-05	Up
LOC100268168.chr5	1.40502	3.28853	64.1791	1.05321e-06	1.27315e-05	Up
FOXO4.chrX	-1.14567	4.67934	64.1603	1.05507e-06	1.27361e-05	Down
LOC100507495.chr20	1.12375	3.64743	64.1531	1.05578e-06	1.27361e-05	Up
GIMAP2.chr7	1.57106	6.22914	64.1239	1.05867e-06	1.27577e-05	Up
ALDOB.chr9	2.99498	0.222973	64.1079	1.06026e-06	1.2763e-05	Up
ZFHX2.chr14	-0.69568	3.50466	64.0974	1.0613e-06	1.2763e-05	Down
MTMR9LP.chr1	2.04809	1.30667	63.907	1.08041e-06	1.29475e-05	Up
EFTUD1.chr15	0.725189	6.08505	63.9003	1.08109e-06	1.29475e-05	Up
AKR1C3.chr10	-1.39969	3.67691	63.884	1.08274e-06	1.29539e-05	Down
ALOX12P2.chr17	2.98614	0.551342	63.852	1.086e-06	1.29706e-05	Up
SGPP2.chr2	-1.48379	7.50519	63.8485	1.08636e-06	1.29706e-05	Down
MAP2K5.chr15	-0.870666	2.74023	63.8123	1.09005e-06	1.30014e-05	Down
YARS.chr1	-0.804996	7.44225	63.7727	1.09412e-06	1.30364e-05	Down
PTDSS1.chr8	-0.792261	6.58459	63.748	1.09667e-06	1.30535e-05	Down
RNF138.chr18	0.820651	6.66658	63.7289	1.09863e-06	1.30635e-05	Up
GPR171.chr3	1.01208	4.59498	63.7135	1.10022e-06	1.30691e-05	Up
BMPR2.chr2	1.03498	7.84611	63.6882	1.10285e-06	1.30869e-05	Up
PSMA4.chr15	0.94215	9.72603	63.6342	1.10846e-06	1.31402e-05	Up
CENPO.chr2	-0.843906	2.62394	63.6204	1.10991e-06	1.31418e-05	Down
ALDH16A1.chr19	-0.737608	3.9277	63.5234	1.1201e-06	1.32242e-05	Down
RNF112.chr17	3.17717	-0.281713	63.5047	1.12208e-06	1.32342e-05	Up
NAPB.chr20	-0.599205	3.963	63.4889	1.12375e-06	1.32405e-05	Down
CCRN4L.chr4	0.935627	6.01699	63.4612	1.12669e-06	1.32617e-05	Up
PDK4.chr7	-1.49234	3.12002	63.396	1.13365e-06	1.33301e-05	Down
MGLL.chr3	-0.742792	8.81358	63.3382	1.13985e-06	1.33761e-05	Down
CD86.chr3	1.5395	8.07259	63.32	1.14182e-06	1.33857e-05	Up
KCNJ2.chr17	-0.699975	9.95719	63.2898	1.14508e-06	1.34104e-05	Down
C8orf82.chr8	-1.00802	3.24144	63.2629	1.148e-06	1.3431e-05	Down
APPL2.chr12	0.65151	4.98186	63.1989	1.15498e-06	1.34886e-05	Up
C14orf182.chr14	1.16345	4.71386	63.1779	1.15728e-06	1.34886e-05	Up
MGST3.chr1	0.768964	4.42699	63.1727	1.15785e-06	1.34886e-05	Up
RANBP3L.chr5	2.3125	1.76779	63.172	1.15793e-06	1.34886e-05	Up
LRP8.chr1	-0.614767	4.03263	63.1479	1.16058e-06	1.34886e-05	Down
GIT2.chr12	-0.647726	6.24611	63.1309	1.16245e-06	1.34886e-05	Down
RBM43.chr2	1.40227	5.9898	63.1256	1.16303e-06	1.34886e-05	Up
TMEM219.chr16	0.955659	6.3326	63.1227	1.16335e-06	1.34886e-05	Up
NTSR1.chr20	0.920581	2.94112	63.0252	1.17416e-06	1.35869e-05	Up
CDK8.chr13	-0.797726	3.42415	62.972	1.18011e-06	1.36422e-05	Down
DHFRL1.chr3	-0.801511	3.74867	62.9243	1.18546e-06	1.36905e-05	Down
LOC645513.chr4	-1.38385	0.64592	62.8945	1.18883e-06	1.37158e-05	Down
PCF11.chr11	0.827841	8.46075	62.8055	1.19894e-06	1.38187e-05	Up
CDH23.chr10	1.82004	5.36981	62.6324	1.21888e-06	1.40163e-05	Up
KANK2.chr19	-0.981641	3.6782	62.6254	1.2197e-06	1.40163e-05	Down
NFE2L3.chr7	1.14662	7.68246	62.6039	1.2222e-06	1.40182e-05	Up
CBX4.chr17	0.699984	5.05408	62.5828	1.22466e-06	1.40182e-05	Up
GAN.chr16	-0.655126	3.20627	62.5774	1.22529e-06	1.40182e-05	Down
C6orf222.chr6	3.57522	0.259318	62.5723	1.22589e-06	1.40182e-05	Up
MTSS1.chr8	-1.20974	8.52686	62.553	1.22815e-06	1.40261e-05	Down
KAT2A.chr17	1.58664	4.373	62.5459	1.22898e-06	1.40261e-05	Up
ATP2B1.chr12	-0.814184	11.3916	62.3723	1.24956e-06	1.42189e-05	Down
NFKBIB.chr19	-0.601165	6.74994	62.3142	1.25653e-06	1.42705e-05	Down
CEP68.chr2	0.634584	4.73527	62.2984	1.25843e-06	1.42782e-05	Up
MFSD4.chr1	1.09722	2.37578	62.2732	1.26148e-06	1.42988e-05	Up
DHRSX.chrY	0.697793	5.28747	62.2476	1.26457e-06	1.4306e-05	Up
PLIN4.chr19	2.27939	2.0113	62.2016	1.27017e-06	1.43554e-05	Up
ZFAND5.chr9	-0.694664	9.23578	62.175	1.27341e-06	1.43781e-05	Down
PPP2R5C.chr14	0.914006	8.56823	62.1186	1.28033e-06	1.44422e-05	Up
PKN2.chr1	0.733879	7.33375	62.0666	1.28675e-06	1.4479e-05	Up
ATRN.chr20	-0.589802	6.04377	62.065	1.28694e-06	1.4479e-05	Down
ZNF784.chr19	-0.771565	3.27833	62.0619	1.28732e-06	1.4479e-05	Down
ZRANB2-AS1.chr1	-0.823026	2.23842	62.0482	1.28902e-06	1.4484e-05	Down
ZNF697.chr1	-0.944227	6.78828	62.0271	1.29165e-06	1.44996e-05	Down
HSPA1A.chr6	0.971543	8.18249	62.017	1.29289e-06	1.44996e-05	Up
FKBP9.chr7	1.22117	2.5187	61.979	1.29763e-06	1.45323e-05	Up
DTX1.chr12	-2.57422	1.41429	61.9736	1.29831e-06	1.45323e-05	Down
MKL2.chr16	-0.952557	3.4349	61.9536	1.30081e-06	1.45463e-05	Down
KIAA1456.chr8	1.09177	4.38488	61.9305	1.3037e-06	1.45624e-05	Up
C12orf57.chr12	0.691774	2.84505	61.9123	1.306e-06	1.45624e-05	Up
GTF2B.chr1	0.799694	8.09807	61.8821	1.30979e-06	1.45898e-05	Up
SP140.chr2	1.56346	6.28241	61.8729	1.31096e-06	1.45898e-05	Up
KCNC3.chr19	-1.02502	2.40502	61.8342	1.31586e-06	1.46303e-05	Down
ANO10.chr3	-0.824315	4.17297	61.8231	1.31726e-06	1.46319e-05	Down
LIFR.chr5	1.74098	2.43441	61.7397	1.32791e-06	1.47361e-05	Up
TNRC6C.chr17	-0.918904	3.34619	61.6298	1.34208e-06	1.48783e-05	Down
PRRC2C.chr1	-0.688416	10.2118	61.6206	1.34328e-06	1.48783e-05	Down
APOBEC3F.chr22	1.50091	5.35863	61.5796	1.34861e-06	1.49232e-05	Up
RRBP1.chr20	0.962421	7.76256	61.5618	1.35094e-06	1.49347e-05	Up
IL27.chr16	1.86584	5.939	61.5373	1.35414e-06	1.49448e-05	Up
DAD1.chr14	0.662953	6.99978	61.5353	1.35441e-06	1.49448e-05	Up
C17orf77.chr17	3.48611	3.85051	61.4815	1.36149e-06	1.50086e-05	Up
PGBD2.chr1	-0.861817	2.76348	61.4647	1.36371e-06	1.5016e-05	Down
NT5C3.chr7	2.29727	10.5098	61.4569	1.36474e-06	1.5016e-05	Up
ASXL1.chr20	-0.658196	6.67876	61.3789	1.37509e-06	1.51156e-05	Down
UBQLN2.chrX	-0.778887	6.75337	61.3035	1.3852e-06	1.52124e-05	Down
LOC100506779.chr17	0.954809	3.84228	61.2775	1.38869e-06	1.52131e-05	Up
LINC00346.chr13	0.758941	5.19018	61.2743	1.38912e-06	1.52131e-05	Up
DGAT2.chr11	-1.04178	6.20996	61.2739	1.38919e-06	1.52131e-05	Down
NEXN.chr1	3.10958	7.90668	61.2351	1.39444e-06	1.52562e-05	Up
TTC39B.chr9	1.38439	5.38994	61.2246	1.39585e-06	1.52572e-05	Up
ABL1.chr9	-0.880377	4.63505	61.2151	1.39715e-06	1.52572e-05	Down
SLC25A11.chr17	-0.594137	5.12117	61.1346	1.40813e-06	1.53397e-05	Down
SLC35E2B.chr1	-0.847504	4.23361	61.1109	1.41138e-06	1.53397e-05	Down
OAZ2.chr15	-0.608838	6.87134	61.1023	1.41257e-06	1.53397e-05	Down
ATXN7L2.chr1	-0.836352	3.08304	61.1007	1.41278e-06	1.53397e-05	Down
SPIN3.chrX	-1.10146	3.41264	61.0996	1.41293e-06	1.53397e-05	Down
PNKD.chr2	-1.11427	6.27971	61.0835	1.41515e-06	1.53397e-05	Down
ANO5.chr11	1.60813	4.52367	61.0804	1.41557e-06	1.53397e-05	Up
PANK2.chr20	0.687231	7.11174	61.0733	1.41656e-06	1.53397e-05	Up
UPRT.chrX	-0.649947	3.76527	61.0433	1.4207e-06	1.53703e-05	Down
CMAS.chr12	-0.692521	4.88446	61.0041	1.42614e-06	1.54147e-05	Down
ZNF142.chr2	-0.817154	4.87035	60.9281	1.43675e-06	1.5515e-05	Down
TGM1.chr14	1.46799	3.15552	60.8481	1.44803e-06	1.56126e-05	Up
BEND3.chr6	-0.906539	1.92586	60.8391	1.4493e-06	1.56126e-05	Down
PECAM1.chr17	1.05961	5.87522	60.8355	1.44981e-06	1.56126e-05	Up
MIS18A.chr21	-0.976756	2.15414	60.8089	1.45359e-06	1.56244e-05	Down
RAD9A.chr11	0.954653	4.80355	60.7398	1.46344e-06	1.57158e-05	Up
DRAM2.chr1	0.749168	5.63	60.5534	1.4904e-06	1.59538e-05	Up
MVK.chr12	-1.80969	1.07338	60.5487	1.49109e-06	1.59538e-05	Down
IFIT1B.chr10	2.46058	2.25278	60.4871	1.50014e-06	1.60359e-05	Up
SECTM1.chr17	1.66507	6.9702	60.4115	1.51132e-06	1.61205e-05	Up
ANKRD54.chr22	-0.777122	3.44565	60.4055	1.51221e-06	1.61205e-05	Down
KIFC3.chr16	0.871514	6.1464	60.3593	1.51909e-06	1.61791e-05	Up
ACOT13.chr6	1.11687	6.10697	60.3278	1.52382e-06	1.62146e-05	Up
CCDC103.chr17	-1.95332	0.191125	60.2488	1.5357e-06	1.63261e-05	Down
STAC2.chr17	0.816205	2.93043	60.2198	1.5401e-06	1.63579e-05	Up
R3HDM1.chr2	-0.984184	3.38093	60.1858	1.54527e-06	1.63979e-05	Down
OSBPL5.chr11	1.04654	4.74572	60.1707	1.54758e-06	1.64074e-05	Up
LOC641365.chr4	5.56516	0.697069	60.1393	1.55237e-06	1.64433e-05	Up
GNA12.chr7	-0.632891	9.09625	60.1206	1.55523e-06	1.64586e-05	Down
MINK1.chr17	-0.72591	5.60385	60.1	1.5584e-06	1.64772e-05	Down
GEMIN4.chr17	-0.769789	3.94053	60.0754	1.56219e-06	1.64907e-05	Down
OLIG1.chr21	1.60851	5.87126	59.9832	1.57648e-06	1.65976e-05	Up
SNX3.chr6	0.603314	7.64318	59.9804	1.57692e-06	1.65976e-05	Up
UBA7.chr3	1.62864	7.35006	59.9539	1.58106e-06	1.66262e-05	Up
NCOA7.chr6	2.07777	9.1287	59.8322	1.60021e-06	1.67821e-05	Up
KIR2DL4.chr19	1.57085	2.63874	59.8209	1.60202e-06	1.67858e-05	Up
NDUFA9.chr12	0.938815	7.09595	59.7817	1.60825e-06	1.6836e-05	Up
TLR9.chr3	1.72037	2.026	59.7708	1.60999e-06	1.68391e-05	Up
SPDYA.chr2	2.53123	1.72194	59.7171	1.61858e-06	1.68986e-05	Up
PDCD1.chr2	1.27266	4.1597	59.6828	1.62411e-06	1.69259e-05	Up
HSPB1.chr7	0.823842	4.91137	59.656	1.62843e-06	1.69557e-05	Up
EFNA2.chr19	4.16444	-1.09659	59.6295	1.63272e-06	1.69852e-05	Up
TRMT5.chr14	-0.60752	4.89861	59.6112	1.63569e-06	1.7001e-05	Down
ZNF192.chr6	-0.633561	5.52601	59.5853	1.63991e-06	1.70266e-05	Down
FBXO46.chr19	-0.835267	4.36525	59.5781	1.64108e-06	1.70266e-05	Down
C7orf53.chr7	1.15278	2.98688	59.5155	1.65132e-06	1.71176e-05	Up
SOWAHC.chr2	-0.85969	4.6415	59.4667	1.65936e-06	1.71856e-05	Down
C5AR1.chr19	-1.01869	8.74664	59.3724	1.67504e-06	1.73173e-05	Down
LOC643733.chr11	2.08638	3.45866	59.3723	1.67505e-06	1.73173e-05	Up
CYBB.chrX	-0.690704	11.5102	59.3426	1.68002e-06	1.73461e-05	Down
NCAPH2.chr22	0.992417	6.46264	59.3378	1.68082e-06	1.73461e-05	Up
EFNA4.chr1	-1.81268	1.61954	59.3236	1.6832e-06	1.73503e-05	Down
SLC12A6.chr15	-0.967097	7.62802	59.3176	1.68421e-06	1.73503e-05	Down
EID3.chr12	-1.02792	3.97651	59.2153	1.7015e-06	1.75096e-05	Down
SLC25A28.chr10	1.0179	7.3951	59.1959	1.7048e-06	1.75096e-05	Up
USP21.chr1	-0.775428	2.6457	59.1692	1.70936e-06	1.75319e-05	Down
TRIM37.chr17	-0.716584	4.15334	59.1591	1.71109e-06	1.75341e-05	Down
PPP2R4.chr9	1.07597	5.82154	59.0972	1.72171e-06	1.76241e-05	Up
HAVCR2.chr5	0.839785	8.74847	59.0903	1.7229e-06	1.76241e-05	Up
EPS8.chr12	-0.880613	3.62077	59.0624	1.72773e-06	1.7658e-05	Down
GSDMD.chr8	1.15114	6.95905	59.0443	1.73085e-06	1.76744e-05	Up
NAA20.chr20	1.28383	6.34102	59.0127	1.73635e-06	1.77109e-05	Up
CCDC75.chr2	1.50179	3.94451	59.0062	1.73747e-06	1.77109e-05	Up
OR2C3.chr1	5.29334	-0.0855307	58.9847	1.74122e-06	1.77143e-05	Up
C3orf39.chr3	1.34157	3.39941	58.9703	1.74373e-06	1.77143e-05	Up
LOC283663.chr15	-0.971008	6.90416	58.9633	1.74496e-06	1.77143e-05	Down
MS4A4A.chr11	1.83162	4.51282	58.952	1.74694e-06	1.77143e-05	Up
ITPR3.chr6	0.650046	3.64437	58.9157	1.75332e-06	1.77522e-05	Up
FADS3.chr11	-0.721072	3.2071	58.9047	1.75524e-06	1.77522e-05	Down
BCL9.chr1	-0.897012	2.51687	58.8707	1.76124e-06	1.77839e-05	Down
ZMYM6NB.chr1	0.586418	4.87775	58.8697	1.76143e-06	1.77839e-05	Up
CTTNBP2NL.chr1	-0.613002	6.63139	58.8247	1.76939e-06	1.78393e-05	Down
MATN1.chr1	4.24192	2.03621	58.8214	1.76999e-06	1.78393e-05	Up
C1GALT1.chr7	1.02096	6.98313	58.798	1.77415e-06	1.78658e-05	Up
OCLM.chr1	-1.74145	0.9926	58.7818	1.77705e-06	1.78732e-05	Down
CES3.chr16	1.00532	2.86952	58.7767	1.77795e-06	1.78732e-05	Up
IFNA7.chr9	10.4119	1.50945	438.883	1.78208e-06	1.78993e-05	Up
ANKHD1.chr5	-0.602604	4.65755	58.6841	1.79459e-06	1.79629e-05	Down
C9orf41.chr9	-0.707152	3.21548	58.6573	1.79944e-06	1.7996e-05	Down
IL1F10.chr2	2.79792	0.44626	58.6414	1.80233e-06	1.80094e-05	Up
ORC4.chr2	1.14541	8.39991	58.6301	1.80438e-06	1.80144e-05	Up
AXL.chr19	1.83119	5.1263	58.6045	1.80903e-06	1.80454e-05	Up
FYTTD1.chr3	0.955347	9.14366	58.558	1.81753e-06	1.81146e-05	Up
ADCY4.chr14	1.40504	2.98832	58.5213	1.82427e-06	1.8164e-05	Up
GCNT2.chr6	1.28047	5.67572	58.4532	1.83684e-06	1.82461e-05	Up
SLC38A5.chrX	1.43622	5.55146	58.4336	1.84048e-06	1.82652e-05	Up
FBXL2.chr3	1.33209	1.6049	58.416	1.84375e-06	1.82821e-05	Up
PHF10.chr6	-0.651719	4.51067	58.3979	1.84713e-06	1.82999e-05	Down
HSPA1B.chr6	1.24414	7.04878	58.3655	1.8532e-06	1.83445e-05	Up
NXT1.chr20	-0.818105	3.07063	58.2288	1.879e-06	1.85683e-05	Down
ARID1A.chr1	-0.68112	7.1385	58.1795	1.88843e-06	1.86456e-05	Down
ULK1.chr12	-0.827869	5.81729	58.1492	1.89423e-06	1.8687e-05	Down
PACS1.chr11	-0.740204	4.73155	58.1369	1.8966e-06	1.86922e-05	Down
GPR37L1.chr1	0.865948	2.89509	58.1226	1.89934e-06	1.86922e-05	Up
ABCC9.chr12	0.952365	4.87922	58.0587	1.9117e-06	1.87907e-05	Up
TEX34.chr17	2.05444	0.978597	58.039	1.91553e-06	1.87907e-05	Up
ZFP90.chr16	0.661634	3.9128	58.0382	1.91568e-06	1.87907e-05	Up
ENDOU.chr12	1.36014	0.835611	58.0306	1.91717e-06	1.87907e-05	Up
ERP29.chr12	0.636251	5.74323	58.0281	1.91765e-06	1.87907e-05	Up
TMEM132A.chr11	0.878333	3.59375	57.9765	1.92773e-06	1.88578e-05	Up
C14orf169.chr14	-0.75301	3.71156	57.89	1.94476e-06	1.89622e-05	Down
RARG.chr12	-1.25554	3.29903	57.8825	1.94624e-06	1.89622e-05	Down
GYPC.chr2	0.927279	4.91411	57.8803	1.94667e-06	1.89622e-05	Up
NBPF1.chr1	-0.674106	2.99669	57.8727	1.94819e-06	1.89622e-05	Down
LOC339894.chr3	3.80443	0.926593	57.8211	1.95845e-06	1.90208e-05	Up
DLC1.chr8	-1.11033	2.28511	57.819	1.95888e-06	1.90208e-05	Down
FARSA.chr19	-0.585264	5.49506	57.813	1.96007e-06	1.90208e-05	Down
PTDSS2.chr11	-0.794638	3.30618	57.808	1.96106e-06	1.90208e-05	Down
SMPD2.chr6	-0.788943	4.6545	57.8002	1.96263e-06	1.90208e-05	Down
AIDA.chr1	1.04316	8.49226	57.7883	1.96501e-06	1.90208e-05	Up
CALCRL.chr2	0.893362	6.80483	57.7852	1.96564e-06	1.90208e-05	Up
TRIB3.chr20	-1.34357	3.27225	57.7513	1.97243e-06	1.90548e-05	Down
NRP1.chr10	-0.704088	8.32956	57.6766	1.98753e-06	1.917e-05	Down
HPN.chr19	1.85375	5.29952	57.6589	1.99112e-06	1.917e-05	Up
EXOSC9.chr4	1.48964	7.54693	57.6294	1.99713e-06	1.91978e-05	Up
C3orf45.chr3	2.9516	0.426412	57.5811	2.00701e-06	1.92736e-05	Up
SLC25A24.chr1	0.700187	8.43907	57.566	2.01012e-06	1.92736e-05	Up
MANBAL.chr20	0.669532	5.41265	57.5631	2.0107e-06	1.92736e-05	Up
PLK1.chr16	1.08533	0.996818	57.5586	2.01163e-06	1.92736e-05	Up
MEF2D.chr1	-0.600217	6.43114	57.5397	2.01552e-06	1.9295e-05	Down
ADCY10.chr1	1.92641	1.79156	57.4856	2.0267e-06	1.93861e-05	Up
TGFBR1.chr9	-0.590132	6.76589	57.4508	2.03394e-06	1.9425e-05	Down
RMI1.chr9	-0.732475	4.19708	57.37	2.05085e-06	1.95383e-05	Down
GLRX5.chr14	-0.859011	3.46177	57.3616	2.05262e-06	1.95383e-05	Down
PI4K2B.chr4	1.21487	9.22792	57.3533	2.05436e-06	1.95383e-05	Up
BRIP1.chr17	1.02058	4.61144	57.3348	2.05825e-06	1.95593e-05	Up
SRSF12.chr6	0.909214	3.19154	57.2923	2.06727e-06	1.96129e-05	Up
ORAI1.chr12	-1.05117	5.77726	57.283	2.06923e-06	1.96156e-05	Down
TIAM1.chr21	-0.864054	6.30919	57.2717	2.07164e-06	1.96224e-05	Down
LGALS8.chr1	0.777718	7.61678	57.2332	2.07984e-06	1.96841e-05	Up
ARID5A.chr2	0.951002	7.85745	57.2135	2.08405e-06	1.96991e-05	Up
C17orf67.chr17	1.72456	2.47832	57.1412	2.09961e-06	1.9818e-05	Up
SLC9A5.chr16	1.73851	0.818154	57.1357	2.1008e-06	1.9818e-05	Up
ATG2A.chr11	-0.613169	4.51435	57.1201	2.10416e-06	1.98336e-05	Down
CKAP2L.chr2	3.33983	2.32837	57.0975	2.10905e-06	1.98636e-05	Up
RASGRP3.chr2	1.5459	6.22042	57.0829	2.11223e-06	1.98775e-05	Up
SLC25A6.chrY	-0.878832	7.88211	57.0437	2.12077e-06	1.99417e-05	Down
ZNF746.chr7	-0.877337	5.8661	57.0314	2.12346e-06	1.99509e-05	Down
SERINC4.chr15	1.1543	3.20612	56.9425	2.143e-06	2.00792e-05	Up
GCLM.chr1	-0.720788	7.16083	56.9355	2.14455e-06	2.00792e-05	Down
C14orf28.chr14	-0.889355	2.76319	56.9277	2.14628e-06	2.00792e-05	Down
RBCK1.chr20	0.889547	7.72269	56.9173	2.14859e-06	2.00792e-05	Up
C6orf25.chr6	2.64053	3.92765	56.9173	2.14859e-06	2.00792e-05	Up
GCLC.chr6	-0.876571	8.53357	56.9057	2.15116e-06	2.00792e-05	Down
RALGDS.chr9	0.752515	6.76151	56.9045	2.15144e-06	2.00792e-05	Up
CCDC22.chrX	-0.696785	3.9165	56.899	2.15264e-06	2.00792e-05	Down
PRKCH.chr14	1.08088	5.80179	56.8124	2.17198e-06	2.02195e-05	Up
C1GALT1C1.chrX	0.789624	5.59325	56.8083	2.17289e-06	2.02195e-05	Up
C4orf3.chr4	0.776245	8.24253	56.7847	2.17821e-06	2.02367e-05	Up
LOC399715.chr10	1.24838	2.27454	56.775	2.1804e-06	2.02409e-05	Up
PPP5C.chr19	-0.689534	2.97084	56.7294	2.1907e-06	2.03041e-05	Down
LOC728323.chr2	-0.984436	1.55848	56.6989	2.19764e-06	2.03522e-05	Down
BLVRA.chr7	1.01295	7.66952	56.6872	2.20029e-06	2.03605e-05	Up
NAA38.chr7	0.592441	5.61269	56.6401	2.21105e-06	2.04396e-05	Up
PDGFC.chr4	-1.13273	5.30782	56.6275	2.21394e-06	2.04396e-05	Down
TRIM62.chr1	-0.672119	2.93546	56.547	2.23248e-06	2.05888e-05	Down
C17orf59.chr17	-1.0535	2.76995	56.5413	2.2338e-06	2.05888e-05	Down
LOC730091.chr3	1.70127	2.84195	56.5289	2.23668e-06	2.05903e-05	Up
CD109.chr6	0.63839	8.4287	56.5254	2.23749e-06	2.05903e-05	Up
FBXO21.chr12	-0.642222	4.22341	56.4722	2.24988e-06	2.06879e-05	Down
ARHGEF3.chr3	1.37021	5.86064	56.4499	2.25511e-06	2.07196e-05	Up
ARHGEF17.chr11	2.08555	1.42997	56.4294	2.2599e-06	2.07473e-05	Up
SLC27A3.chr1	0.771104	4.98453	56.18	2.31934e-06	2.12427e-05	Up
TPRG1L.chr1	-0.587133	5.86282	56.14	2.32904e-06	2.13148e-05	Down
TRPV1.chr17	0.665197	3.75542	56.1218	2.33347e-06	2.13386e-05	Up
BRPF1.chr3	-0.622107	5.57391	56.0939	2.34027e-06	2.13673e-05	Down
NAAA.chr4	0.659967	4.89972	56.0938	2.34029e-06	2.13673e-05	Up
PGP.chr16	-0.741653	2.97649	56.0531	2.35026e-06	2.14247e-05	Down
TRRAP.chr7	-0.618887	6.95342	56.0317	2.35551e-06	2.14515e-05	Down
PIGS.chr17	-0.718764	5.00084	56.0245	2.35729e-06	2.14515e-05	Down
SLC2A9.chr4	1.94011	1.69501	56.0113	2.36056e-06	2.14515e-05	Up
PRDX4.chrX	0.674283	5.409	55.9715	2.37041e-06	2.15241e-05	Up
SNX10.chr7	1.26743	9.81203	55.9614	2.3729e-06	2.15299e-05	Up
NEK11.chr3	1.73993	1.77155	55.9358	2.37926e-06	2.1554e-05	Up
MNDA.chr1	2.1043	8.05253	55.9177	2.38378e-06	2.15718e-05	Up
SH3BGRL3.chr1	-0.651539	9.76745	55.9131	2.38492e-06	2.15718e-05	Down
ALDH8A1.chr6	1.65317	1.75551	55.8835	2.39232e-06	2.16214e-05	Up
LOC79015.chr20	1.08676	2.88122	55.8763	2.39412e-06	2.16214e-05	Up
TMED10P1.chr8	-1.21509	0.523521	55.8443	2.40218e-06	2.16773e-05	Down
GPSM3.chr6	-0.643821	7.712	55.7938	2.41491e-06	2.17754e-05	Down
BCORL1.chrX	-0.706673	3.39369	55.7694	2.4211e-06	2.18142e-05	Down
MON1A.chr3	-1.37997	1.26696	55.747	2.42681e-06	2.18488e-05	Down
GTPBP8.chr3	-0.725018	2.69152	55.6498	2.45171e-06	2.20401e-05	Down
DPY19L3.chr19	-0.82967	2.86593	55.6492	2.45185e-06	2.20401e-05	Down
ERAL1.chr17	-0.671894	4.09605	55.6419	2.45374e-06	2.20401e-05	Down
LAMA3.chr18	1.88703	2.80419	55.6062	2.46296e-06	2.21059e-05	Up
REEP2.chr5	3.51998	-0.150901	59.9912	2.48128e-06	2.22361e-05	Up
AP4B1.chr1	-0.80063	3.44319	55.4724	2.49788e-06	2.2352e-05	Down
PARP10.chr8	1.36856	8.57339	55.4717	2.49806e-06	2.2352e-05	Up
PDGFRL.chr8	2.00908	6.08018	55.4497	2.50386e-06	2.23867e-05	Up
DPYSL3.chr5	-1.78307	6.52254	55.4223	2.51112e-06	2.24343e-05	Down
IFNG.chr12	1.85667	6.05109	55.4053	2.51562e-06	2.24419e-05	Up
HYAL2.chr3	-1.07898	2.85824	55.4045	2.51582e-06	2.24419e-05	Down
MPZL3.chr11	-1.60524	0.585439	55.3689	2.52528e-06	2.24924e-05	Down
WLS.chr1	-1.33043	2.37676	55.3687	2.52534e-06	2.24924e-05	Down
SUFU.chr10	-1.13748	2.88719	55.3559	2.52877e-06	2.25056e-05	Down
ETHE1.chr19	0.922469	3.96035	55.3069	2.54186e-06	2.26049e-05	Up
RABGAP1L.chr1	1.8024	8.738	55.2859	2.54753e-06	2.2638e-05	Up
ITFG2.chr12	-0.714572	3.67365	55.2559	2.5556e-06	2.26751e-05	Down
LOC100188947.chr10	1.16599	3.42691	55.2335	2.56167e-06	2.27117e-05	Up
SLC4A10.chr2	1.80082	2.6802	55.0219	2.61971e-06	2.31557e-05	Up
ST3GAL5.chr2	0.847807	6.44654	55.0145	2.62175e-06	2.31562e-05	Up
NOA1.chr4	-0.661155	3.6869	54.9118	2.65048e-06	2.33922e-05	Down
LOC389765.chr9	-1.40142	0.339255	54.8941	2.65548e-06	2.34185e-05	Down
HRASLS2.chr11	2.43795	1.69559	54.8492	2.66819e-06	2.35128e-05	Up
KRT8P41.chr11	2.41969	1.07457	54.8214	2.67607e-06	2.35644e-05	Up
OSTalpha.chr3	1.07955	1.65231	54.7762	2.68898e-06	2.363e-05	Up
KANSL1L.chr2	0.689225	6.10254	54.7631	2.69273e-06	2.363e-05	Up
CLEC2D.chr12	0.889318	8.16096	54.7589	2.69392e-06	2.363e-05	Up
ARHGEF10L.chr1	0.775522	7.68408	54.7564	2.69465e-06	2.363e-05	Up
SPI1.chr11	-0.595631	9.32197	54.7468	2.6974e-06	2.363e-05	Down
NAF1.chr4	-0.753993	4.07231	54.745	2.69791e-06	2.363e-05	Down
PKD1L3.chr16	1.95813	2.08894	54.7386	2.69976e-06	2.363e-05	Up
NEURL3.chr2	1.61621	6.88263	54.7283	2.70272e-06	2.36381e-05	Up
TMEM185A.chrX	-0.657364	4.07443	54.7008	2.71064e-06	2.36872e-05	Down
CXCL11.chr4	2.0613	11.0838	54.6928	2.71297e-06	2.36872e-05	Up
DCK.chr4	0.861522	6.74549	54.6805	2.71653e-06	2.36872e-05	Up
KPNA2.chr17	-0.595476	5.00436	54.6749	2.71816e-06	2.36872e-05	Down
HMG20A.chr15	-0.600122	4.77085	54.6537	2.7243e-06	2.37199e-05	Down
PRKG2.chr4	2.71339	1.14837	54.6293	2.7314e-06	2.3764e-05	Up
PGAP1.chr2	1.189	7.17063	54.6091	2.73728e-06	2.3781e-05	Up
RCOR3.chr1	-0.688438	4.97538	54.6086	2.73743e-06	2.3781e-05	Down
TCF12.chr15	-0.653477	6.70848	54.5656	2.75002e-06	2.38547e-05	Down
PRPSAP2.chr17	-0.620671	4.49034	54.5248	2.76203e-06	2.3941e-05	Down
RNF175.chr4	0.702361	5.24612	54.5168	2.7644e-06	2.39438e-05	Up
SLC38A7.chr16	-0.711491	4.74502	54.5046	2.76801e-06	2.39567e-05	Down
PCMT1.chr6	0.696009	7.2635	54.4978	2.77002e-06	2.39567e-05	Up
CCDC41.chr12	-0.729386	3.60598	54.4344	2.78885e-06	2.41017e-05	Down
ESCO2.chr8	-1.86328	-0.321237	54.4169	2.79407e-06	2.41289e-05	Down
KLHL22.chr22	-0.81705	3.08432	54.4037	2.79802e-06	2.41451e-05	Down
HEBP1.chr12	-0.712486	5.42802	54.3929	2.80125e-06	2.41551e-05	Down
GSTO2.chr10	2.49456	2.48041	54.3573	2.81196e-06	2.42295e-05	Up
RAB31.chr18	0.775104	9.55103	54.3187	2.8236e-06	2.43114e-05	Up
MIIP.chr1	0.730266	4.84588	54.312	2.82565e-06	2.43114e-05	Up
VAMP5.chr2	1.41881	3.04386	54.2519	2.84389e-06	2.44323e-05	Up
CILP2.chr19	1.72608	0.250525	54.2194	2.85384e-06	2.44997e-05	Up
CEP19.chr3	-0.706158	2.84955	54.2023	2.85908e-06	2.45265e-05	Down
MID1IP1.chrX	-0.843623	5.16814	54.1015	2.89018e-06	2.47569e-05	Down
ATCAY.chr19	0.76816	3.8622	54.0757	2.89823e-06	2.48076e-05	Up
EIF3F.chr11	-0.686632	6.41731	54.066	2.90123e-06	2.4815e-05	Down
FNBP1.chr9	-0.681794	9.66336	54.0059	2.92008e-06	2.49487e-05	Down
ANKZF1.chr2	-0.867437	3.49234	54.0025	2.92114e-06	2.49487e-05	Down
TNFRSF10D.chr8	0.799398	5.84739	53.944	2.9396e-06	2.50714e-05	Up
HIF1A-AS2.chr14	1.24968	2.35072	53.9388	2.94125e-06	2.50714e-05	Up
LRRC42.chr1	-0.613412	3.74455	53.9365	2.94198e-06	2.50714e-05	Down
HNRNPA0.chr5	-0.77256	7.24059	53.9227	2.94634e-06	2.50902e-05	Down
AKT1S1.chr19	0.872046	6.42505	53.9039	2.95234e-06	2.5123e-05	Up
GOLM1.chr9	0.71524	4.00542	53.8815	2.95947e-06	2.51337e-05	Up
PLEKHA6.chr1	3.93663	1.67091	53.8813	2.95952e-06	2.51337e-05	Up
FAM160A2.chr11	-0.666383	5.69872	53.8794	2.96013e-06	2.51337e-05	Down
SPOCK2.chr10	0.929978	4.87028	53.8728	2.96224e-06	2.51337e-05	Up
PSMD5.chr9	1.11936	7.9868	53.8266	2.97704e-06	2.52041e-05	Up
PPP1R3D.chr20	-0.825477	3.65558	53.8243	2.97778e-06	2.52041e-05	Down
RAB24.chr5	0.66727	6.44338	53.8228	2.97827e-06	2.52041e-05	Up
CASS4.chr20	-2.21548	2.33995	53.8199	2.9792e-06	2.52041e-05	Down
OR52N5.chr11	3.9794	-1.30863	58.0398	2.98413e-06	2.52153e-05	Up
AGPAT1.chr6	-0.604415	4.43048	53.8023	2.98486e-06	2.52153e-05	Down
PHLDB1.chr11	-0.715951	5.50916	53.787	2.98982e-06	2.52389e-05	Down
FNIP2.chr4	0.829408	9.68293	53.7578	2.99924e-06	2.53002e-05	Up
ISG20.chr15	1.38308	9.98491	53.7318	3.0077e-06	2.53531e-05	Up
TUBB1.chr20	0.725568	5.66345	53.6972	3.01895e-06	2.54295e-05	Up
POLH.chr6	0.691667	6.12484	53.6746	3.02635e-06	2.54735e-05	Up
KIAA1586.chr6	-0.827632	2.95855	53.6673	3.02873e-06	2.54751e-05	Down
LRRN2.chr1	1.24648	1.9615	53.6572	3.03204e-06	2.54845e-05	Up
ARHGEF10.chr8	2.04234	1.21228	53.5968	3.05194e-06	2.56147e-05	Up
ZDHHC9.chrX	0.620174	4.57335	53.5432	3.0697e-06	2.57453e-05	Up
GP5.chr3	1.8224	1.69192	53.3954	3.11933e-06	2.61051e-05	Up
UPB1.chr22	0.61877	6.1174	53.3717	3.12739e-06	2.61537e-05	Up
FKBP4.chr12	0.616064	6.16001	53.2842	3.15728e-06	2.63847e-05	Up
RINL.chr19	0.601685	3.11004	53.2299	3.17601e-06	2.65032e-05	Up
FAM214A.chr15	-1.02714	4.50096	53.1659	3.19824e-06	2.66607e-05	Down
ZNF542.chr19	-0.679259	3.32748	53.1623	3.19947e-06	2.66607e-05	Down
BYSL.chr6	-0.729851	3.32891	53.1503	3.20368e-06	2.66767e-05	Down
HSH2D.chr19	1.73092	8.38885	53.1258	3.21222e-06	2.67287e-05	Up
TCF4.chr18	1.06296	7.43441	53.0152	3.25125e-06	2.70341e-05	Up
DYRK2.chr12	-0.806709	4.13509	52.9992	3.25696e-06	2.70623e-05	Down
FAM125A.chr19	1.02628	4.63364	52.9912	3.2598e-06	2.70666e-05	Up
OLIG2.chr21	1.95567	5.53242	52.9754	3.26545e-06	2.70941e-05	Up
BAALC.chr8	0.660989	7.86901	52.955	3.27271e-06	2.71141e-05	Up
MXRA7.chr17	0.628404	4.04277	52.949	3.27487e-06	2.71141e-05	Up
ZNF684.chr1	1.74811	4.10112	52.9426	3.27717e-06	2.71141e-05	Up
IL17RD.chr3	0.654147	3.67292	52.9343	3.28013e-06	2.71193e-05	Up
CD2AP.chr6	1.00337	7.48853	52.8961	3.29389e-06	2.72138e-05	Up
HERC1.chr15	-0.686164	6.90805	52.885	3.2979e-06	2.72276e-05	Down
ZNF547.chr19	1.22281	2.6651	52.8572	3.30792e-06	2.72716e-05	Up
CACNA1A.chr19	2.0156	4.47004	52.8481	3.31124e-06	2.72796e-05	Up
CASP10.chr2	1.54962	7.874	52.838	3.31489e-06	2.72895e-05	Up
ARHGAP25.chr2	0.896681	6.56557	52.8209	3.32113e-06	2.72895e-05	Up
SETD5.chr3	-0.628552	8.14811	52.8126	3.32415e-06	2.72895e-05	Down
ITGA10.chr1	1.65534	2.58123	52.7918	3.33173e-06	2.73324e-05	Up
CCDC116.chr22	1.93368	-0.588052	52.775	3.33788e-06	2.73636e-05	Up
CSTA.chr3	0.83326	9.32199	52.766	3.34116e-06	2.73712e-05	Up
NHEJ1.chr2	-0.64826	3.71844	52.681	3.37249e-06	2.76084e-05	Down
SPATS2L.chr2	1.26344	8.40172	52.5837	3.40874e-06	2.78659e-05	Up
KLF16.chr19	-0.602665	4.63374	52.5662	3.41528e-06	2.78999e-05	Down
MEX3D.chr19	-1.3374	2.168	52.4646	3.45372e-06	2.81743e-05	Down
ISOC1.chr5	-0.677016	4.37485	52.3415	3.50089e-06	2.85051e-05	Down
CD69.chr12	2.39822	7.99924	52.3397	3.50162e-06	2.85051e-05	Up
TLR5.chr1	-1.01612	2.85207	52.3222	3.50839e-06	2.85403e-05	Down
PPP2R5D.chr6	-0.723914	3.98503	52.2017	3.55541e-06	2.88825e-05	Down
C20orf195.chr20	2.06196	2.2922	52.1502	3.57571e-06	2.90069e-05	Up
PDK1.chr2	-0.690855	5.16907	52.1439	3.57823e-06	2.90071e-05	Down
RNASE2.chr14	1.32322	2.8486	52.1325	3.58274e-06	2.90235e-05	Up
OR5K2.chr3	4.1853	0.982826	52.0972	3.59679e-06	2.9117e-05	Up
FAM206A.chr9	-0.683989	4.39019	52.0454	3.61749e-06	2.92212e-05	Down
C1orf170.chr1	1.1813	2.72494	52.0399	3.61971e-06	2.92212e-05	Up
PYROXD2.chr10	1.57705	1.65008	52.0186	3.62824e-06	2.92698e-05	Up
USP28.chr11	0.87458	5.47334	51.9689	3.64833e-06	2.94115e-05	Up
NSDHL.chrX	-0.723822	3.70927	51.8867	3.6818e-06	2.96403e-05	Down
VSTM4.chr10	0.683243	3.89817	51.8679	3.6895e-06	2.96817e-05	Up
LOC286467.chrX	0.813445	2.54151	51.8536	3.69534e-06	2.97082e-05	Up
CTDSP2.chr12	-0.715461	8.15173	51.8105	3.71312e-06	2.98015e-05	Down
ZNF496.chr1	0.869271	5.30915	51.8075	3.71434e-06	2.98015e-05	Up
MIR142.chr17	0.835197	3.5766	51.8068	3.71463e-06	2.98015e-05	Up
ORAI3.chr16	-0.944155	2.80177	51.7781	3.72651e-06	2.98762e-05	Down
ADORA2B.chr17	-0.923582	2.61456	51.772	3.72907e-06	2.98762e-05	Down
ARHGAP32.chr11	-0.829393	3.91066	51.7627	3.73294e-06	2.98866e-05	Down
POM121C.chr7	-0.897086	3.20213	51.7291	3.74694e-06	2.99539e-05	Down
HTR7.chr10	-0.928647	4.8897	51.724	3.74907e-06	2.99539e-05	Down
BIRC2.chr11	0.645958	9.10771	51.7118	3.75417e-06	2.99741e-05	Up
MAP3K3.chr17	-1.09982	5.78129	51.6499	3.78015e-06	3.01402e-05	Down
IFITM1.chr11	1.554	7.70679	51.5795	3.80997e-06	3.03364e-05	Up
B3GNT2.chr2	1.02813	7.33721	51.5217	3.83466e-06	3.04705e-05	Up
NTAN1.chr16	0.601138	5.44285	51.5097	3.8398e-06	3.04905e-05	Up
DDX58.chr9	1.3984	11.2571	51.396	3.88895e-06	3.08387e-05	Up
DDX26B.chrX	0.631606	5.73036	51.3357	3.91532e-06	3.10056e-05	Up
GIT1.chr17	-0.69415	4.89022	51.3218	3.92142e-06	3.10117e-05	Down
NCKAP5L.chr12	-0.851565	4.6909	51.3111	3.92616e-06	3.10281e-05	Down
MASTL.chr10	1.06817	7.37898	51.2294	3.96228e-06	3.12445e-05	Up
MAPK3.chr16	-0.652637	3.91627	51.2182	3.96729e-06	3.12445e-05	Down
CA14.chr1	1.59889	1.37376	51.2176	3.96757e-06	3.12445e-05	Up
TRAF3IP2-AS1.chr6	0.649703	3.88089	51.2129	3.96964e-06	3.12445e-05	Up
IRF8.chr16	1.10621	7.49268	51.1941	3.97803e-06	3.12841e-05	Up
EIF2C1.chr1	-0.82827	4.58545	51.1896	3.98005e-06	3.12841e-05	Down
GCNT1.chr9	1.23996	4.22145	51.179	3.98478e-06	3.13001e-05	Up
HIC2.chr22	-0.597634	4.59734	51.1663	3.99049e-06	3.13239e-05	Down
PHF12.chr17	-0.71912	5.34667	51.1509	3.99741e-06	3.13519e-05	Down
PGM5P2.chr9	0.839825	4.91062	51.1339	4.00505e-06	3.13747e-05	Up
APC2.chr19	0.942993	3.15042	51.0629	4.03715e-06	3.15666e-05	Up
NTNG2.chr9	1.33359	2.19836	51.0618	4.03768e-06	3.15666e-05	Up
ING2.chr4	-0.936308	2.98291	51.0191	4.05711e-06	3.16972e-05	Down
FNDC5.chr1	2.80448	0.526894	50.9836	4.07342e-06	3.18032e-05	Up
TAF1B.chr2	0.743809	6.04169	50.9172	4.104e-06	3.19991e-05	Up
TNFRSF9.chr1	-0.799052	8.89335	50.8898	4.11673e-06	3.20768e-05	Down
LOC100506033.chr19	0.621923	5.45746	50.8783	4.12209e-06	3.20971e-05	Up
ZNF358.chr19	-1.759	1.01272	50.8105	4.15373e-06	3.23219e-05	Down
REC8.chr14	0.613362	5.89452	50.7703	4.1727e-06	3.24262e-05	Up
DNAH17.chr17	1.0585	6.46974	50.7367	4.18856e-06	3.2511e-05	Up
LOC646719.chr5	-0.633317	4.20914	50.7353	4.18921e-06	3.2511e-05	Down
ARRB1.chr11	-1.02832	6.17492	50.7274	4.19299e-06	3.25187e-05	Down
NCK2.chr2	-0.660757	6.16083	50.6324	4.23834e-06	3.28049e-05	Down
CPNE5.chr6	1.62333	1.69561	50.6257	4.24153e-06	3.28077e-05	Up
SFTPB.chr2	0.867623	2.62321	50.609	4.24958e-06	3.28264e-05	Up
ARHGAP35.chr19	-0.641345	5.68505	50.5852	4.26107e-06	3.28933e-05	Down
AOC2.chr17	1.10973	2.1317	50.5713	4.26778e-06	3.29233e-05	Up
STXBP1.chr9	-2.03636	0.505796	50.4925	4.30616e-06	3.31753e-05	Down
PACRGL.chr4	-0.649183	3.56027	50.4341	4.33479e-06	3.33739e-05	Down
TAF5.chr10	-0.615757	3.2576	50.4024	4.35045e-06	3.34515e-05	Down
CLPP.chr19	-0.930638	2.85707	50.4021	4.35063e-06	3.34515e-05	Down
TNNT3.chr11	1.36909	0.129182	50.3701	4.36646e-06	3.35511e-05	Up
EIF4E3.chr3	1.08898	6.64254	50.2629	4.42013e-06	3.39188e-05	Up
PLSCR2.chr3	2.75565	4.20288	50.2282	4.43763e-06	3.40306e-05	Up
LOC729444.chr22	1.854	1.22165	50.2007	4.45157e-06	3.4115e-05	Up
DDI2.chr1	-0.67433	2.74931	50.1899	4.45708e-06	3.41306e-05	Down
TAF6.chr7	-0.682483	4.02134	50.1852	4.45946e-06	3.41306e-05	Down
CPEB3.chr10	0.855814	4.76152	50.1642	4.47017e-06	3.41756e-05	Up
TARBP1.chr1	0.791931	3.28335	50.1621	4.47122e-06	3.41756e-05	Up
CCDC146.chr7	1.43099	2.02727	50.1441	4.48042e-06	3.4201e-05	Up
TNK2.chr3	1.03807	7.06337	50.124	4.49073e-06	3.42573e-05	Up
TPST2.chr22	-0.708221	5.86578	50.0813	4.5127e-06	3.44023e-05	Down
BCL2L13.chr22	1.08291	8.07107	49.9979	4.55595e-06	3.47093e-05	Up
STIM1.chr11	-0.808922	4.33095	49.9754	4.56774e-06	3.47763e-05	Down
HLA-DPA1.chr6	0.675327	9.93054	49.9673	4.57193e-06	3.47855e-05	Up
PLXND1.chr3	-0.862803	7.59629	49.9496	4.58123e-06	3.48108e-05	Down
FAM171B.chr2	1.78786	1.99568	49.8922	4.61149e-06	3.49951e-05	Up
LILRB3.chr19	0.642392	7.07492	49.8688	4.62386e-06	3.50661e-05	Up
CSF1R.chr5	-0.809575	7.14957	49.8587	4.62922e-06	3.50838e-05	Down
RAPSN.chr11	2.01298	1.54437	49.8426	4.6378e-06	3.5126e-05	Up
FMNL2.chr2	0.823656	5.86259	49.8147	4.65268e-06	3.52153e-05	Up
RNF26.chr11	-0.643167	3.64107	49.7836	4.66929e-06	3.52727e-05	Down
CCDC111.chr4	2.03636	2.85679	49.7538	4.68531e-06	3.53708e-05	Up
NPB.chr17	2.71047	0.182835	49.7378	4.69394e-06	3.54129e-05	Up
MLYCD.chr16	-1.02811	2.52602	49.7306	4.69782e-06	3.54193e-05	Down
DHRSX.chrX	0.598745	5.28747	49.6718	4.72972e-06	3.55951e-05	Up
SCN7A.chr2	-2.51687	0.459252	49.6602	4.73604e-06	3.55951e-05	Down
OASL.chr12	1.21467	11.1084	49.6594	4.73643e-06	3.55951e-05	Up
SYN3.chr22	3.23954	-0.866439	49.5657	4.78786e-06	3.59352e-05	Up
LOC100505681.chr19	1.19793	2.77178	49.5581	4.79205e-06	3.59435e-05	Up
MOB3B.chr9	1.15314	4.38142	49.5472	4.79806e-06	3.595e-05	Up
PELP1.chr17	-0.870611	3.394	49.5453	4.7991e-06	3.595e-05	Down
PARP8.chr5	0.782291	6.16062	49.5329	4.80598e-06	3.59644e-05	Up
CHMP5.chr9	0.884724	9.21991	49.5307	4.8072e-06	3.59644e-05	Up
ACADSB.chr10	0.651192	5.02458	49.4992	4.82472e-06	3.60356e-05	Up
PLA2G4C.chr19	-0.801852	3.90255	49.4918	4.82881e-06	3.60356e-05	Down
C2orf56.chr2	-0.594442	3.92623	49.4871	4.83143e-06	3.60356e-05	Down
C1orf189.chr1	2.14284	0.760105	49.4858	4.8322e-06	3.60356e-05	Up
GLRX.chr5	0.759954	5.90285	49.425	4.86621e-06	3.61965e-05	Up
DST.chr6	-0.612624	4.49374	49.35	4.90859e-06	3.64885e-05	Down
LOC100506385.chr21	0.728483	3.70456	49.303	4.93536e-06	3.6664e-05	Up
ATPAF2.chr17	-0.756528	2.49515	49.2782	4.94956e-06	3.67461e-05	Down
CXCL3.chr4	-0.88838	10.5836	49.2408	4.97104e-06	3.6882e-05	Down
IFNA13.chr9	8.98133	0.616534	301.12	4.97556e-06	3.68861e-05	Up
SEMA4D.chr9	1.26644	7.97912	49.2232	4.98114e-06	3.68864e-05	Up
WDR86.chr7	2.78675	0.923566	49.1858	5.00284e-06	3.69987e-05	Up
PRR3.chr6	-0.871468	2.4475	49.1806	5.00584e-06	3.69987e-05	Down
FBXL6.chr8	-0.699654	3.82548	49.1373	5.03102e-06	3.71613e-05	Down
LOC283050.chr10	0.912918	5.62143	49.1307	5.03489e-06	3.71663e-05	Up
BAG1.chr9	0.788605	7.91597	49.1017	5.05189e-06	3.72681e-05	Up
GMPR.chr6	2.06852	6.3966	49.0555	5.07905e-06	3.74447e-05	Up
GRIP2.chr3	1.59618	2.57661	49.0399	5.08827e-06	3.7489e-05	Up
EREG.chr4	-1.14013	12.3277	49.0295	5.09444e-06	3.75107e-05	Down
TDRD7.chr9	0.972558	9.49174	49.0124	5.10455e-06	3.75556e-05	Up
SLC19A1.chr21	-1.39981	1.15405	49.0083	5.10699e-06	3.75556e-05	Down
MICA.chr6	0.872086	5.41527	48.9732	5.1279e-06	3.76856e-05	Up
LOC100507062.chr3	0.83261	4.04755	48.8925	5.1763e-06	3.79556e-05	Up
WHAMMP3.chr15	-0.801246	2.15841	48.8588	5.19668e-06	3.80708e-05	Down
ISYNA1.chr19	1.62656	2.39466	48.8418	5.207e-06	3.81224e-05	Up
IFNA17.chr9	10.3028	1.11692	295.992	5.21336e-06	3.8145e-05	Up
LGALS3BP.chr17	1.46259	4.44851	48.7487	5.26385e-06	3.84661e-05	Up
PPP3CA.chr4	-0.713993	6.78824	48.7379	5.27048e-06	3.84904e-05	Down
PLBD2.chr12	-0.681857	5.09384	48.6583	5.31976e-06	3.88192e-05	Down
USP33.chr1	0.659169	7.711	48.6304	5.33714e-06	3.8904e-05	Up
CCDC69.chr5	-0.723905	5.18975	48.5883	5.3635e-06	3.90717e-05	Down
MIF4GD.chr17	0.720937	2.69252	48.5467	5.38969e-06	3.92043e-05	Up
LILRB5.chr19	1.86473	1.23689	48.5434	5.39181e-06	3.92043e-05	Up
WNK2.chr9	-0.906148	2.02385	48.5196	5.40686e-06	3.92892e-05	Down
CAMK2D.chr4	0.801864	4.14063	48.5098	5.41305e-06	3.93096e-05	Up
LMTK2.chr7	-0.780657	4.26912	48.4898	5.42578e-06	3.93775e-05	Down
GMCL1.chr2	-1.03228	2.30105	48.4649	5.44164e-06	3.9468e-05	Down
LIPM.chr10	3.11588	0.030794	48.4227	5.46866e-06	3.96319e-05	Up
CLPB.chr11	-0.952152	3.69731	48.419	5.47105e-06	3.96319e-05	Down
KLF5.chr13	-1.02191	2.58969	48.3609	5.50851e-06	3.98785e-05	Down
ADAT3.chr19	-0.902051	2.29661	48.3495	5.51591e-06	3.99072e-05	Down
ADAMDEC1.chr8	0.60436	8.7883	48.3148	5.53842e-06	4.00203e-05	Up
LOC100131733.chr12	1.24875	3.05961	48.2855	5.55755e-06	4.01336e-05	Up
WDR59.chr16	-0.620871	4.65457	48.2324	5.59241e-06	4.03103e-05	Down
SPSB1.chr1	0.901186	6.43947	48.2199	5.60062e-06	4.03446e-05	Up
ANGPTL6.chr19	1.71861	2.28341	48.1885	5.62138e-06	4.04505e-05	Up
USPL1.chr13	0.981421	7.07038	48.1872	5.62228e-06	4.04505e-05	Up
IL36RN.chr2	0.780569	6.78583	48.1463	5.64945e-06	4.05907e-05	Up
CCL7.chr17	1.45908	10.5101	48.1387	5.65453e-06	4.05907e-05	Up
ZNF764.chr16	-0.677329	3.38975	48.1369	5.6557e-06	4.05907e-05	Down
CXXC11.chr2	2.77734	0.432036	48.0773	5.69564e-06	4.08137e-05	Up
FBXO9.chr6	-0.765765	4.60939	48.0754	5.6969e-06	4.08137e-05	Down
HSPD1.chr2	0.640393	8.65812	48.0748	5.6973e-06	4.08137e-05	Up
GIMAP4.chr7	1.14861	5.74837	48.0658	5.70334e-06	4.08318e-05	Up
EHD4.chr15	0.667973	8.29015	47.9192	5.8031e-06	4.14371e-05	Up
XRN1.chr3	1.17453	10.6297	47.9154	5.80568e-06	4.14371e-05	Up
SLC25A29.chr14	-0.775165	3.43396	47.8966	5.81863e-06	4.15041e-05	Down
ZNRF1.chr16	-1.08742	4.38063	47.8258	5.86765e-06	4.18025e-05	Down
LPL.chr8	-1.04127	4.38888	47.7835	5.89714e-06	4.19722e-05	Down
STRBP.chr9	-0.861489	2.35209	47.7813	5.89868e-06	4.19722e-05	Down
TRMT12.chr8	-0.73175	3.00872	47.7239	5.93897e-06	4.22073e-05	Down
LOXL4.chr10	1.27042	1.74613	47.6438	5.99581e-06	4.25593e-05	Up
ACRC.chrX	1.39113	3.26904	47.6313	6.00471e-06	4.25965e-05	Up
GPC1.chr2	-1.54564	0.961015	47.6177	6.01443e-06	4.26135e-05	Down
PPARG.chr3	-0.748517	4.6792	47.5953	6.03048e-06	4.27012e-05	Down
IL18BP.chr11	-0.927516	4.15261	47.569	6.0494e-06	4.27344e-05	Down
CREBZF.chr11	-0.674729	6.86639	47.5684	6.04985e-06	4.27344e-05	Down
CCNJ.chr10	0.838417	7.37567	47.5372	6.07235e-06	4.28674e-05	Up
PLEKHN1.chr1	0.963654	4.45369	47.5153	6.0882e-06	4.29449e-05	Up
PADI2.chr1	-0.909238	2.11316	47.5116	6.09086e-06	4.29449e-05	Down
HOMER1.chr5	-0.706864	2.52714	47.5068	6.0944e-06	4.29449e-05	Down
ZBTB42.chr14	0.934675	3.31739	47.4409	6.14247e-06	4.32574e-05	Up
YEATS2.chr3	0.953037	6.98346	47.4263	6.15318e-06	4.33066e-05	Up
PIAS2.chr18	-0.5938	3.96335	47.418	6.15928e-06	4.33234e-05	Down
LPAR4.chrX	-2.36934	0.0361453	47.4101	6.16504e-06	4.33377e-05	Down
IKBKE.chr1	0.899178	7.51283	47.3907	6.17933e-06	4.33857e-05	Up
LMX1B.chr9	0.823743	2.94362	47.3375	6.21877e-06	4.36364e-05	Up
HCG27.chr6	1.00018	2.14786	47.3297	6.22454e-06	4.36505e-05	Up
LOC100131089.chr15	0.809463	2.59183	47.3119	6.2378e-06	4.37172e-05	Up
GDEP.chr4	3.77116	-0.429927	47.2587	6.2776e-06	4.39432e-05	Up
XRCC3.chr14	0.63649	4.69703	47.2198	6.30689e-06	4.40952e-05	Up
SCN4A.chr17	2.56355	0.332736	47.2093	6.31482e-06	4.41242e-05	Up
SETMAR.chr3	-0.6532	2.96629	47.1548	6.35625e-06	4.43604e-05	Down
CATSPERG.chr19	0.675223	2.95316	47.0461	6.43962e-06	4.4865e-05	Up
GOLIM4.chr3	-0.711105	4.46813	47.0455	6.44011e-06	4.4865e-05	Down
SRGAP2P2.chr1	1.12055	6.42982	47.0014	6.47434e-06	4.50495e-05	Up
FCHSD2.chr11	-1.00158	6.44551	46.9834	6.48832e-06	4.51198e-05	Down
WARS.chr14	0.876824	11.1345	46.9622	6.50488e-06	4.51878e-05	Up
JUND.chr19	-0.814297	6.43057	46.957	6.50902e-06	4.51878e-05	Down
ITSN1.chr21	0.972185	4.80763	46.956	6.50974e-06	4.51878e-05	Up
BARD1.chr2	1.03288	4.05992	46.9245	6.53451e-06	4.53057e-05	Up
TYSND1.chr10	1.17497	2.67561	46.9123	6.54406e-06	4.53449e-05	Up
ASF1A.chr6	-0.76941	3.98486	46.8059	6.62853e-06	4.59028e-05	Down
SNX2.chr5	0.795819	8.95399	46.7556	6.66882e-06	4.61522e-05	Up
HNRNPA1L2.chr13	-0.649796	2.84262	46.7375	6.68343e-06	4.62006e-05	Down
PLA2G15.chr16	-0.868141	3.04895	46.6663	6.74112e-06	4.65384e-05	Down
CLEC4A.chr12	-1.00256	5.49603	46.6624	6.74429e-06	4.65384e-05	Down
NCKAP1L.chr12	-0.634918	7.87044	46.6206	6.77851e-06	4.67468e-05	Down
SMPD1.chr11	-0.839388	3.54408	46.6018	6.7939e-06	4.68252e-05	Down
SLC25A25.chr9	-0.851453	5.00574	46.5447	6.84104e-06	4.71222e-05	Down
SPIRE1.chr18	-0.61954	5.28219	46.5298	6.8534e-06	4.71516e-05	Down
KIAA0040.chr1	1.62739	7.97389	46.5118	6.86832e-06	4.72148e-05	Up
BMP8A.chr1	0.768242	3.0188	46.5089	6.87071e-06	4.72148e-05	Up
DBF4B.chr17	0.701414	4.29332	46.474	6.89987e-06	4.73873e-05	Up
MDK.chr11	2.01805	2.69692	46.4662	6.90641e-06	4.74042e-05	Up
UBR4.chr1	-0.687732	10.6371	46.4085	6.95487e-06	4.76806e-05	Down
PQLC2.chr1	-0.67241	3.46656	46.3907	6.96993e-06	4.77478e-05	Down
SRGAP2.chr1	1.17351	8.76915	46.3646	6.99205e-06	4.7814e-05	Up
C10orf2.chr10	-0.699734	3.21241	46.3613	6.99487e-06	4.7814e-05	Down
LOC654433.chr2	0.928851	5.25382	46.337	7.01559e-06	4.79275e-05	Up
PRR12.chr19	-0.845037	3.46306	46.3053	7.04262e-06	4.8084e-05	Down
IRF2.chr4	0.78305	9.02645	46.2353	7.10285e-06	4.84667e-05	Up
DNAH7.chr2	2.13372	0.111534	46.2218	7.11451e-06	4.85178e-05	Up
MB21D1.chr6	1.00529	7.59443	46.2123	7.1228e-06	4.8546e-05	Up
PLCB4.chr20	1.00327	3.3004	46.205	7.12914e-06	4.85608e-05	Up
LOC148189.chr19	-1.11237	1.93017	46.1585	7.16964e-06	4.88081e-05	Down
TMEM63A.chr1	0.828234	6.01602	46.1524	7.17492e-06	4.88155e-05	Up
PLXNA2.chr1	-0.587705	2.37541	46.1405	7.18537e-06	4.88529e-05	Down
CCNA1.chr13	1.49549	3.65967	46.1331	7.19187e-06	4.88529e-05	Up
LOC150381.chr22	0.863253	2.80694	46.129	7.1954e-06	4.88529e-05	Up
TIMM10.chr11	0.929802	4.71163	46.0693	7.24808e-06	4.91215e-05	Up
ZBED5.chr11	-0.621904	6.93007	46.0688	7.24846e-06	4.91215e-05	Down
GHRLOS.chr3	1.52721	2.36418	46.0677	7.24944e-06	4.91215e-05	Up
DNAJC13.chr3	0.622949	7.90242	46.0549	7.26082e-06	4.917e-05	Up
RHOBTB2.chr8	0.905058	3.64449	46.0286	7.28417e-06	4.92993e-05	Up
ECT2.chr3	-0.87568	3.08475	46.0239	7.28838e-06	4.92993e-05	Down
COQ3.chr6	2.41672	1.64356	46.0052	7.30501e-06	4.93544e-05	Up
CXCL16.chr17	-0.877324	8.99612	45.9131	7.38772e-06	4.98265e-05	Down
CHST14.chr15	-0.976082	1.53324	45.8982	7.4012e-06	4.98781e-05	Down
SLC12A9.chr7	-0.726628	4.97291	45.8952	7.40394e-06	4.98781e-05	Down
CTPS.chr1	-0.71321	4.37794	45.8279	7.46521e-06	5.02327e-05	Down
FAM175A.chr4	0.99053	4.57588	45.8058	7.48552e-06	5.03308e-05	Up
KIAA1804.chr1	-0.764898	3.53787	45.8026	7.48844e-06	5.03308e-05	Down
BRCA2.chr13	0.717161	6.35658	45.7673	7.5209e-06	5.04944e-05	Up
GBP7.chr1	1.57581	3.90389	45.7667	7.52145e-06	5.04944e-05	Up
SPG20.chr13	0.733926	8.87638	45.7343	7.55145e-06	5.06665e-05	Up
ITGA2B.chr17	0.758217	3.49423	45.7077	7.5761e-06	5.07734e-05	Up
SSB.chr2	1.1533	9.76935	45.6863	7.59607e-06	5.08487e-05	Up
AGER.chr6	0.908241	4.62663	45.5764	7.69946e-06	5.14816e-05	Up
RASA4.chr7	-0.77869	4.27631	45.5614	7.7137e-06	5.15472e-05	Down
RCOR1.chr14	-0.732181	7.33948	45.5518	7.72276e-06	5.15781e-05	Down
TULP3.chr12	-0.764386	3.81454	45.4879	7.78381e-06	5.19262e-05	Down
POLG2.chr17	1.80585	3.6445	45.4792	7.79219e-06	5.19524e-05	Up
LOC81691.chr16	1.55914	2.21595	45.4735	7.79766e-06	5.19591e-05	Up
RAVER2.chr1	1.09436	2.38074	45.436	7.83379e-06	5.21104e-05	Up
C6orf192.chr6	1.42024	5.2019	45.3856	7.88265e-06	5.24055e-05	Up
CCDC85B.chr11	1.13055	3.16487	45.2633	8.00277e-06	5.30525e-05	Up
PRKAR2A.chr3	-0.592059	4.88569	45.2249	8.04087e-06	5.32748e-05	Down
POM121.chr7	-0.666985	3.88154	45.2153	8.05051e-06	5.32937e-05	Down
ABI3BP.chr3	1.65162	0.944305	45.1507	8.11521e-06	5.35843e-05	Up
CCDC86.chr11	-0.677606	2.84051	45.1449	8.12102e-06	5.35923e-05	Down
DNAJA4.chr15	0.592573	6.52501	45.1123	8.15394e-06	5.37791e-05	Up
SLC25A40.chr7	-0.746116	3.45301	45.1073	8.15893e-06	5.37815e-05	Down
KCNAB3.chr17	0.918877	1.66705	45.0251	8.24266e-06	5.41735e-05	Up
LOC145783.chr15	-1.14856	1.31229	45.0236	8.24421e-06	5.41735e-05	Down
SLC9A3R2.chr16	-1.17905	2.99448	45.0215	8.24632e-06	5.41735e-05	Down
CMTM8.chr3	-2.92706	-0.119823	44.9316	8.33903e-06	5.46899e-05	Down
RSPH4A.chr6	1.56317	0.4853	44.9205	8.35064e-06	5.47353e-05	Up
PLB1.chr2	2.52998	2.69723	44.9067	8.36495e-06	5.47982e-05	Up
AK2.chr1	0.587998	7.05915	44.8875	8.38503e-06	5.48958e-05	Up
GNRHR2.chr1	1.29828	2.74711	44.8628	8.41081e-06	5.50057e-05	Up
OR2B11.chr1	1.30317	2.21423	44.7919	8.48546e-06	5.54317e-05	Up
NOMO1.chr16	-1.38528	0.529246	44.7721	8.5065e-06	5.5538e-05	Down
ALOX5AP.chr13	0.836779	4.6016	44.7475	8.53261e-06	5.56772e-05	Up
NKD1.chr16	1.26745	2.14762	44.7304	8.55087e-06	5.57651e-05	Up
NEDD1.chr12	0.606727	5.46203	44.6603	8.62607e-06	5.61925e-05	Up
IPO13.chr1	-0.59274	4.03848	44.6401	8.6479e-06	5.63032e-05	Down
FAM71F2.chr7	1.03649	2.01149	44.5821	8.71096e-06	5.66821e-05	Up
TNFRSF10B.chr8	-0.67705	8.40883	44.5093	8.79075e-06	5.70737e-05	Down
MS4A5.chr11	9.15182	0.582077	243.763	8.82812e-06	5.72844e-05	Up
OPN1SW.chr7	1.61008	-0.392964	44.4378	8.86998e-06	5.75239e-05	Up
LOC100499177.chr4	0.635049	6.20325	44.3854	8.92856e-06	5.78394e-05	Up
CLIP2.chr7	-0.713301	6.02783	44.3425	8.97683e-06	5.81197e-05	Down
ISG15.chr1	1.12799	11.8109	44.3223	8.99964e-06	5.82333e-05	Up
PRDM7.chr16	1.02975	2.98059	44.3181	9.00437e-06	5.82333e-05	Up
ST3GAL6.chr3	-0.90806	5.90627	44.3123	9.01094e-06	5.82434e-05	Down
NOMO2.chr16	-1.89595	-0.295828	44.2899	9.03636e-06	5.83223e-05	Down
SHCBP1.chr16	1.41451	1.24061	44.2891	9.03723e-06	5.83223e-05	Up
OPHN1.chrX	0.711032	3.40073	44.2883	9.03817e-06	5.83223e-05	Up
ZNF782.chr9	-0.720508	2.5036	44.1345	9.2151e-06	5.93652e-05	Down
GPR35.chr2	-0.777603	6.65394	44.116	9.23655e-06	5.94126e-05	Down
HIVEP2.chr6	-0.585151	9.79843	44.0723	9.28774e-06	5.97011e-05	Down
RSC1A1.chr1	-0.933201	2.31036	44.0646	9.29675e-06	5.9726e-05	Down
TIGD2.chr4	-1.05363	1.48103	44.0406	9.32493e-06	5.9853e-05	Down
UFSP2.chr4	-0.644836	3.66034	44.0173	9.35248e-06	5.99517e-05	Down
CEP128.chr14	-0.890419	2.24271	43.9871	9.38823e-06	6.01477e-05	Down
GBA.chr1	-0.618497	4.12119	43.9668	9.41238e-06	6.02693e-05	Down
C12orf26.chr12	-0.696704	2.52778	43.8812	9.51502e-06	6.08676e-05	Down
PLEKHF2.chr8	0.918757	8.82366	43.8802	9.51628e-06	6.08676e-05	Up
EDARADD.chr1	1.11937	4.05118	43.8087	9.60291e-06	6.13206e-05	Up
PRKX.chrX	0.649635	5.51232	43.7813	9.63638e-06	6.14842e-05	Up
MAB21L3.chr1	1.03201	6.4293	43.7239	9.70686e-06	6.18792e-05	Up
SNRNP25.chr16	-1.0259	1.73582	43.72	9.71165e-06	6.18792e-05	Down
SERPING1.chr11	2.00429	5.71092	43.701	9.73519e-06	6.19953e-05	Up
DRAM1.chr12	0.749242	9.69863	43.6004	9.86067e-06	6.26143e-05	Up
PHGDH.chr1	-0.715729	4.14663	43.5866	9.87799e-06	6.26647e-05	Down
ZNF689.chr16	-0.613717	2.84432	43.5662	9.90369e-06	6.27567e-05	Down
NUP210L.chr1	2.06116	1.89419	43.5644	9.90591e-06	6.27567e-05	Up
SNHG1.chr11	-0.643455	5.59204	43.5623	9.90866e-06	6.27567e-05	Down
USP32P2.chr17	-0.729876	2.71739	43.5488	9.92572e-06	6.28305e-05	Down
SLC4A8.chr12	0.790046	4.39041	43.5357	9.94232e-06	6.29014e-05	Up
ATF7IP.chr12	-0.60467	7.77154	43.505	9.9813e-06	6.31137e-05	Down
USP31.chr16	-0.605087	4.36284	43.4053	1.01092e-05	6.38187e-05	Down
S100P.chr4	0.763398	4.00431	43.3737	1.01501e-05	6.40422e-05	Up
PLK2.chr5	-0.755679	4.08764	43.3538	1.01759e-05	6.41354e-05	Down
PSPN.chr19	2.1743	-0.614469	43.3111	1.02317e-05	6.44171e-05	Up
MAMDC4.chr9	0.983574	2.78929	43.2814	1.02707e-05	6.4593e-05	Up
LOC646938.chr15	-2.19899	0.214291	43.2566	1.03034e-05	6.47284e-05	Down
NAA25.chr12	0.699363	7.0629	43.2236	1.0347e-05	6.49326e-05	Up
VWCE.chr11	2.64317	0.603203	43.2157	1.03576e-05	6.49635e-05	Up
AKAP7.chr6	1.27937	3.16042	43.1549	1.04386e-05	6.53663e-05	Up
MCC.chr5	0.794665	2.89135	43.1495	1.04459e-05	6.53765e-05	Up
CD72.chr9	1.22041	1.33803	43.1403	1.04582e-05	6.53887e-05	Up
CEP97.chr3	-0.84229	2.34115	43.1295	1.04728e-05	6.54058e-05	Down
USE1.chr19	0.835817	4.96302	43.1293	1.0473e-05	6.54058e-05	Up
TMOD2.chr15	0.637767	5.27298	43.1106	1.04983e-05	6.54995e-05	Up
UPK3B.chr7	0.874434	1.77128	43.0847	1.05332e-05	6.56761e-05	Up
MARVELD1.chr10	-1.12281	1.02124	43.0683	1.05555e-05	6.57798e-05	Down
MAPT.chr17	1.36177	0.848378	43.0486	1.05822e-05	6.59111e-05	Up
DSP.chr6	1.74376	2.87717	43.0027	1.0645e-05	6.61955e-05	Up
C7orf50.chr7	0.847258	2.18899	42.9801	1.0676e-05	6.63176e-05	Up
CNDP1.chr18	3.81911	-0.0273756	42.9674	1.06934e-05	6.63663e-05	Up
C11orf41.chr11	2.22867	0.839124	42.856	1.08481e-05	6.71002e-05	Up
IL17C.chr16	2.04962	1.65348	42.8027	1.09231e-05	6.74573e-05	Up
NAGK.chr2	0.921464	9.09694	42.8018	1.09244e-05	6.74573e-05	Up
TNFAIP8L2.chr1	-0.763428	3.38832	42.7903	1.09406e-05	6.74573e-05	Down
UAP1L1.chr9	-0.901871	4.53427	42.7581	1.09862e-05	6.77024e-05	Down
SLAIN1.chr13	-1.44373	0.521496	42.7424	1.10085e-05	6.78045e-05	Down
CASP2.chr7	-0.632868	4.56188	42.7342	1.10201e-05	6.78216e-05	Down
PEX5.chr12	-0.75309	4.46543	42.7211	1.10389e-05	6.78836e-05	Down
ARL11.chr13	-0.587279	3.45607	42.6913	1.10816e-05	6.80247e-05	Down
HEXIM1.chr17	-0.680765	6.17443	42.6888	1.10852e-05	6.80247e-05	Down
CASD1.chr7	-0.633809	3.95911	42.6674	1.11159e-05	6.8177e-05	Down
HERC2.chr15	-0.867678	3.33672	42.6261	1.11755e-05	6.84707e-05	Down
TLR3.chr4	1.79319	2.43363	42.6191	1.11857e-05	6.84969e-05	Up
KIAA1109.chr4	0.810115	8.66629	42.5016	1.13576e-05	6.94764e-05	Up
ESD.chr13	0.612025	6.85642	42.4462	1.14396e-05	6.9843e-05	Up
IL36B.chr2	1.22298	2.87687	42.446	1.14399e-05	6.9843e-05	Up
TAC3.chr12	3.50814	-0.0265261	42.3951	1.15159e-05	7.02604e-05	Up
C3orf35.chr3	1.69901	0.486095	42.3854	1.15305e-05	7.03124e-05	Up
APOBEC3B.chr22	1.57352	5.91304	42.3577	1.15721e-05	7.05294e-05	Up
PPAP2B.chr1	0.647868	5.67732	42.3519	1.15808e-05	7.05451e-05	Up
PITHD1.chr1	-0.642483	5.33251	42.3382	1.16015e-05	7.05989e-05	Down
ZBED3.chr5	-2.2315	-0.934569	42.3381	1.16017e-05	7.05989e-05	Down
GRAMD4.chr22	-0.780638	4.2656	42.3029	1.16551e-05	7.08529e-05	Down
GVINP1.chr11	0.824576	5.4276	42.2506	1.17347e-05	7.12217e-05	Up
KIF21A.chr12	-0.804643	2.48162	42.2506	1.17348e-05	7.12217e-05	Down
LEPREL4.chr17	0.675761	3.26946	42.2368	1.17559e-05	7.12761e-05	Up
KIAA0586.chr14	-0.76421	2.69684	42.2217	1.17791e-05	7.13797e-05	Down
CEP250.chr20	-0.721974	2.99167	42.1924	1.18243e-05	7.16162e-05	Down
TREML1.chr6	0.785613	2.21316	42.1738	1.1853e-05	7.17528e-05	Up
DOK6.chr18	1.5367	2.22985	42.158	1.18775e-05	7.1864e-05	Up
PMP22.chr17	0.918477	3.89814	42.1342	1.19145e-05	7.20501e-05	Up
COBLL1.chr2	-0.768491	5.43093	42.1191	1.19381e-05	7.21556e-05	Down
TXNDC16.chr14	-0.679224	3.45868	42.0462	1.20525e-05	7.27714e-05	Down
PPP2R2A.chr8	0.586167	7.79407	42.0385	1.20646e-05	7.28068e-05	Up
GNAT2.chr1	0.839363	2.42447	42.0091	1.21113e-05	7.30504e-05	Up
PPP1R3B.chr8	0.823684	6.82472	41.9711	1.21718e-05	7.33774e-05	Up
ZNF37BP.chr10	-0.696298	3.1142	41.96	1.21895e-05	7.34459e-05	Down
C3orf20.chr3	1.30416	1.26275	41.9458	1.22122e-05	7.35071e-05	Up
HCST.chr19	0.689497	4.8978	41.9261	1.22438e-05	7.36588e-05	Up
CTH.chr1	-1.19375	1.0406	41.9062	1.22759e-05	7.38139e-05	Down
SPATC1.chr8	1.24904	1.29088	41.8975	1.22898e-05	7.38594e-05	Up
HDAC9.chr7	-1.48613	7.95392	41.8463	1.23728e-05	7.42813e-05	Down
HACE1.chr6	-0.600184	3.18653	41.8311	1.23976e-05	7.43588e-05	Down
ESRG.chr3	1.13985	4.55861	41.8228	1.2411e-05	7.43689e-05	Up
ACO1.chr9	0.905942	7.23931	41.8178	1.24193e-05	7.43689e-05	Up
SPIN4.chrX	-1.12965	0.957679	41.7477	1.25343e-05	7.49804e-05	Down
PDCD1LG2.chr9	0.610565	5.07766	41.7331	1.25585e-05	7.50478e-05	Up
ZNF227.chr19	-0.598754	3.49285	41.7219	1.25771e-05	7.51205e-05	Down
UQCRH.chr1	0.603839	4.62258	41.7116	1.25941e-05	7.51836e-05	Up
SFT2D2.chr1	0.679435	6.55287	41.6958	1.26204e-05	7.52661e-05	Up
CBWD2.chr2	0.870947	4.37455	41.695	1.26217e-05	7.52661e-05	Up
IRS1.chr2	-1.40498	2.30526	41.6843	1.26395e-05	7.52661e-05	Down
FTH1P3.chr2	-0.595041	4.06778	41.684	1.264e-05	7.52661e-05	Down
PKIG.chr20	0.605106	5.42042	41.6838	1.26403e-05	7.52661e-05	Up
ZNF444.chr19	-0.910539	2.34144	41.6676	1.26674e-05	7.53122e-05	Down
ZNF181.chr19	-0.71576	2.41905	41.6301	1.27303e-05	7.56086e-05	Down
GIMAP6.chr7	0.842473	5.0051	41.6232	1.27418e-05	7.56387e-05	Up
PARPBP.chr12	-1.12803	-0.236218	41.5794	1.28156e-05	7.60378e-05	Down
COL7A1.chr3	1.46073	3.37191	41.5756	1.28221e-05	7.60378e-05	Up
FOXRED1.chr11	-0.632936	2.80581	41.4814	1.29828e-05	7.69517e-05	Down
C19orf66.chr19	1.04096	8.10719	41.4723	1.29984e-05	7.7005e-05	Up
SLC25A34.chr1	0.957075	4.79965	41.4566	1.30255e-05	7.71261e-05	Up
RAPGEF6.chr5	-0.624937	6.41722	41.4045	1.31156e-05	7.76199e-05	Down
FAM40B.chr7	0.729344	5.68164	41.3942	1.31336e-05	7.76869e-05	Up
CHAC1.chr15	-1.22299	2.60533	41.3574	1.31977e-05	7.79872e-05	Down
ACAD8.chr11	-0.95813	2.93235	41.3459	1.3218e-05	7.80671e-05	Down
HIP1R.chr12	1.38126	3.45642	41.3279	1.32495e-05	7.81762e-05	Up
STARD7.chr2	-0.709114	7.88791	41.3277	1.32499e-05	7.81762e-05	Down
RPS6KA1.chr1	-1.09868	7.14771	41.2997	1.32992e-05	7.83479e-05	Down
MTUS1.chr8	2.08753	1.77138	41.243	1.33997e-05	7.87809e-05	Up
WRAP53.chr17	-0.595027	2.64788	41.1823	1.35083e-05	7.93389e-05	Down
ATAT1.chr6	-0.77581	2.92706	41.1786	1.35151e-05	7.93389e-05	Down
DDX60.chr4	1.02108	9.85046	41.1264	1.36093e-05	7.98116e-05	Up
LIN7A.chr12	-0.89072	1.79117	41.0902	1.3675e-05	8.01561e-05	Down
SUV39H1.chrX	-0.72164	2.11391	41.074	1.37046e-05	8.02897e-05	Down
CSDAP1.chr16	-1.18275	0.250258	41.0663	1.37188e-05	8.03321e-05	Down
SORBS3.chr8	1.18693	3.63797	41.0043	1.38325e-05	8.08779e-05	Up
STOML1.chr15	0.845261	3.89771	40.9998	1.38409e-05	8.08779e-05	Up
MRPL2.chr6	-0.738438	2.84985	40.9967	1.38467e-05	8.08779e-05	Down
CD300LF.chr17	1.75706	2.70959	40.9822	1.38736e-05	8.09941e-05	Up
BLOC1S1.chr12	0.591068	4.93428	40.9412	1.39496e-05	8.13496e-05	Up
KIAA1614.chr1	0.771206	2.8309	40.9269	1.39763e-05	8.139e-05	Up
HSF4.chr16	0.962158	0.95914	40.9228	1.3984e-05	8.13939e-05	Up
BCL2A1.chr15	1.0342	9.87779	40.9011	1.40247e-05	8.15101e-05	Up
SLC2A1.chr1	-0.941403	3.23091	40.8986	1.40294e-05	8.15101e-05	Down
IQCC.chr1	0.712832	2.74001	40.8972	1.4032e-05	8.15101e-05	Up
BAI1.chr8	0.669489	6.68522	40.8923	1.40412e-05	8.15231e-05	Up
LOC649395.chr7	-1.65247	0.156462	40.8559	1.41097e-05	8.17574e-05	Down
ZBTB45.chr19	-0.593858	3.70612	40.8494	1.4122e-05	8.1788e-05	Down
ZNF446.chr19	-1.12878	1.62359	40.832	1.41549e-05	8.19382e-05	Down
NLRC5.chr16	1.21854	8.92171	40.8273	1.41638e-05	8.19489e-05	Up
STX17.chr9	0.74991	7.19374	40.814	1.41892e-05	8.20141e-05	Up
C22orf28.chr22	1.17275	9.51313	40.8057	1.4205e-05	8.20647e-05	Up
LY6G6F.chr6	1.30101	1.18794	40.7876	1.42394e-05	8.22228e-05	Up
AP4M1.chr7	-0.668809	3.38449	40.7745	1.42644e-05	8.2326e-05	Down
BOLA3.chr2	2.09266	1.63252	40.7317	1.43465e-05	8.27179e-05	Up
ATG3.chr3	0.659884	8.01803	40.7015	1.44047e-05	8.29304e-05	Up
PREX1.chr20	-0.648039	7.86977	40.6792	1.44481e-05	8.31088e-05	Down
RPS6KA2.chr6	-0.629138	3.51097	40.6737	1.44587e-05	8.31088e-05	Down
SCG3.chr15	1.4216	2.53399	40.6672	1.44714e-05	8.31088e-05	Up
OCEL1.chr19	1.36231	1.46808	40.6593	1.44867e-05	8.31555e-05	Up
HSP90AB2P.chr4	1.14818	9.01725	40.6366	1.4531e-05	8.33278e-05	Up
CD302.chr2	-1.8602	-0.150897	40.6092	1.45845e-05	8.35524e-05	Down
SKIV2L.chr6	1.04233	6.56297	40.5752	1.46514e-05	8.38943e-05	Up
CYSLTR2.chr13	-1.00496	0.786284	40.5013	1.4798e-05	8.45255e-05	Down
SLC2A8.chr9	-1.22461	1.65335	40.4492	1.49023e-05	8.49547e-05	Down
ASRGL1.chr11	-1.62522	0.621981	40.4305	1.49397e-05	8.51266e-05	Down
APOBEC3D.chr22	0.636051	2.95112	40.3922	1.50173e-05	8.55264e-05	Up
TAGAP.chr6	1.44777	7.10834	40.3847	1.50324e-05	8.55707e-05	Up
PAX5.chr9	1.34601	1.96435	40.3752	1.50518e-05	8.56395e-05	Up
LOC283070.chr10	-0.956826	2.11125	40.3684	1.50656e-05	8.5676e-05	Down
FES.chr15	0.686426	4.13338	40.353	1.50969e-05	8.57702e-05	Up
TG.chr8	1.53992	1.34823	40.3463	1.51107e-05	8.58065e-05	Up
LCMT2.chr15	-0.693878	2.94302	40.3312	1.51415e-05	8.58979e-05	Down
ATP10A.chr15	1.2505	7.489	40.2958	1.52143e-05	8.62685e-05	Up
STOM.chr9	1.05578	8.01147	40.2487	1.53115e-05	8.67773e-05	Up
IL15.chr4	0.933921	7.57453	40.2019	1.54089e-05	8.7287e-05	Up
SLC2A5.chr1	1.09483	1.5165	40.1947	1.54239e-05	8.72873e-05	Up
MUC5B.chr11	1.08232	1.55709	40.1636	1.5489e-05	8.7613e-05	Up
SNORA40.chr11	-0.708213	2.02992	40.04	1.57511e-05	8.87936e-05	Down
LIPA.chr10	0.802363	5.65918	40.0346	1.57626e-05	8.88127e-05	Up
SLA.chr8	0.898971	5.51068	40.0289	1.57749e-05	8.88127e-05	Up
MYBPHL.chr1	3.95433	-1.05661	40.0163	1.58018e-05	8.88643e-05	Up
ADPRHL2.chr1	0.709877	7.33248	39.9953	1.58471e-05	8.9076e-05	Up
TK1.chr17	1.00939	1.40595	39.9916	1.58551e-05	8.90781e-05	Up
PARP11.chr12	0.618845	6.53416	39.9478	1.59498e-05	8.93942e-05	Up
FEN1.chr11	-0.711673	3.15672	39.9379	1.59714e-05	8.9434e-05	Down
FRG1B.chr20	-0.981184	1.666	39.9375	1.59723e-05	8.9434e-05	Down
FAM169A.chr5	0.968574	2.78301	39.9197	1.6011e-05	8.95626e-05	Up
DFNB59.chr2	1.7439	-0.252418	39.9164	1.60183e-05	8.95626e-05	Up
HMSD.chr18	1.659	2.33185	39.9092	1.60339e-05	8.95745e-05	Up
FEZ1.chr11	-1.29682	5.68172	39.9083	1.60359e-05	8.95745e-05	Down
XYLT2.chr17	0.882903	2.21106	39.8394	1.61873e-05	9.03337e-05	Up
SLC31A2.chr9	0.672392	8.31956	39.8239	1.62216e-05	9.04702e-05	Up
BCL7A.chr12	-1.07234	1.96444	39.8213	1.62273e-05	9.04702e-05	Down
STAP1.chr4	1.36296	3.54945	39.8053	1.62628e-05	9.05758e-05	Up
PHF19.chr9	1.05395	7.76812	39.8013	1.62717e-05	9.05758e-05	Up
SSTR2.chr17	1.13325	4.7428	39.8002	1.6274e-05	9.05758e-05	Up
DIAPH2.chrX	-0.645242	7.01298	39.7987	1.62773e-05	9.05758e-05	Down
CYP2R1.chr11	-0.942479	2.13783	39.7922	1.62918e-05	9.06127e-05	Down
CAND2.chr3	2.4187	1.19855	39.7728	1.63351e-05	9.07669e-05	Up
IL18RAP.chr2	0.9084	4.28841	39.7494	1.63875e-05	9.10146e-05	Up
SAV1.chr14	-0.703705	6.58118	39.7321	1.64261e-05	9.11654e-05	Down
SDS.chr12	1.98005	3.3255	39.7303	1.64303e-05	9.11654e-05	Up
PTK2B.chr8	0.676772	7.94636	39.7223	1.64483e-05	9.11677e-05	Up
FRAT1.chr10	-0.769194	2.96824	39.717	1.64601e-05	9.11677e-05	Down
GLB1L.chr2	-0.685092	2.67527	39.6386	1.66376e-05	9.20088e-05	Down
PTENP1.chr9	-0.934102	2.20139	39.6259	1.66666e-05	9.21255e-05	Down
RBFA.chr18	-0.864133	2.49706	39.5917	1.67449e-05	9.24267e-05	Down
FLJ12334.chr2	-0.591944	3.7617	39.5688	1.67977e-05	9.26029e-05	Down
LOC91948.chr15	0.635446	3.53219	39.5662	1.68037e-05	9.26029e-05	Up
TUBG1.chr17	-1.23001	1.59236	39.564	1.68087e-05	9.26029e-05	Down
IFITM2.chr11	1.16994	5.81499	39.5088	1.69364e-05	9.32037e-05	Up
LOC146336.chr16	1.40115	2.90563	39.4497	1.70745e-05	9.38498e-05	Up
LOC100506178.chr7	1.16399	5.3045	39.4493	1.70753e-05	9.38498e-05	Up
BATF.chr14	0.687621	6.98427	39.4284	1.71246e-05	9.40761e-05	Up
GPR133.chr12	-1.38931	1.07419	39.4232	1.71367e-05	9.40982e-05	Down
LRFN1.chr19	1.56678	0.984341	39.3848	1.72276e-05	9.44338e-05	Up
KLHL29.chr2	1.11102	0.678651	39.3839	1.72298e-05	9.44338e-05	Up
LINC00487.chr2	2.93618	0.621423	39.3825	1.72329e-05	9.44338e-05	Up
PET117.chr20	-1.41969	0.0605833	39.3802	1.72384e-05	9.44338e-05	Down
RUSC1.chr1	0.674523	4.22247	39.3668	1.72704e-05	9.45645e-05	Up
SYT15.chr10	0.792116	3.56719	39.2921	1.74488e-05	9.5408e-05	Up
UBL7.chr15	-0.644476	3.30033	39.2802	1.74775e-05	9.55191e-05	Down
USP18.chr22	1.86666	10.0874	39.2757	1.74884e-05	9.55337e-05	Up
NGEF.chr2	2.33471	-0.532862	39.1895	1.76976e-05	9.64955e-05	Up
MIR4530.chr19	1.65608	-0.128728	39.1704	1.77444e-05	9.67055e-05	Up
EBP.chrX	-0.965562	2.0638	39.1206	1.78669e-05	9.72364e-05	Down
NFXL1.chr4	-1.59686	5.75473	39.1069	1.79009e-05	9.73302e-05	Down
C14orf159.chr14	0.976006	5.00875	39.0986	1.79215e-05	9.73423e-05	Up
OPTN.chr10	0.948288	8.81371	39.0887	1.79461e-05	9.73944e-05	Up
LINC00152.chr2	0.80986	5.32812	39.0751	1.79798e-05	9.75257e-05	Up
RARRES3.chr11	1.15092	4.17689	39.0419	1.80628e-05	9.78906e-05	Up
TREML4.chr6	-0.909062	3.51229	39.007	1.81503e-05	9.8319e-05	Down
ETV7.chr6	1.90575	6.51259	38.9984	1.8172e-05	9.83909e-05	Up
EDNRB.chr13	-1.4936	0.879211	38.9895	1.81944e-05	9.84662e-05	Down
AIM2.chr1	1.6335	6.82687	38.9781	1.82233e-05	9.8525e-05	Up
ZNF124.chr1	0.587027	4.37399	38.977	1.82258e-05	9.8525e-05	Up
SP140L.chr2	1.36551	7.41848	38.9751	1.82306e-05	9.8525e-05	Up
DOM3Z.chr6	0.963845	4.88775	38.9602	1.82684e-05	9.86834e-05	Up
MYB.chr6	-0.664247	2.68686	38.9177	1.83765e-05	9.90833e-05	Down
IFT74.chr9	0.601395	4.5561	38.9096	1.83971e-05	9.91226e-05	Up
KDM1A.chr1	-0.589288	7.02452	38.9069	1.84041e-05	9.91226e-05	Down
AGPAT5.chr8	0.756889	5.31991	38.9048	1.84093e-05	9.91226e-05	Up
GBP4.chr1	1.61788	10.9504	38.8744	1.84873e-05	9.93585e-05	Up
KAT2B.chr3	0.729599	7.81655	38.8336	1.85924e-05	9.98774e-05	Up
SPINT1.chr15	-1.51873	2.00355	38.8047	1.86673e-05	0.000100228	Down
TCTN3.chr10	-1.05469	3.84326	38.7591	1.87862e-05	0.000100779	Down
NHLRC3.chr13	1.32533	4.29175	38.7529	1.88026e-05	0.00010082	Up
NRXN2.chr11	1.24352	2.39287	38.7462	1.882e-05	0.000100867	Up
TLCD2.chr17	0.743458	4.59578	38.7399	1.88366e-05	0.00010091	Up
SLC12A2.chr5	-0.906868	3.39487	38.688	1.89734e-05	0.000101549	Down
CTNNBIP1.chr1	-0.909095	4.2943	38.6562	1.90577e-05	0.000101882	Down
ZYX.chr7	-0.784089	8.08201	38.6546	1.90619e-05	0.000101882	Down
CLDN23.chr8	0.851235	4.30462	38.6477	1.90803e-05	0.000101934	Up
LOC100506085.chr4	0.726482	1.87043	38.6335	1.91181e-05	0.000101995	Up
MZF1.chr19	-0.632931	4.10125	38.6249	1.91412e-05	0.000102034	Down
EVI2A.chr17	-1.26094	7.74009	38.6087	1.91846e-05	0.000102192	Down
PMEPA1.chr20	1.6541	4.17191	38.5926	1.92276e-05	0.000102335	Up
SHMT1.chr17	1.63881	1.96739	38.5859	1.92457e-05	0.00010234	Up
RRAS.chr19	-0.681642	3.45297	38.5832	1.92531e-05	0.00010234	Down
NMI.chr2	0.86672	8.81287	38.5753	1.92742e-05	0.000102406	Up
ASPHD2.chr22	0.918095	3.94782	38.5059	1.94621e-05	0.000103284	Up
RASGEF1A.chr10	1.22591	1.16704	38.4916	1.95014e-05	0.000103424	Up
NCAPD3.chr11	-0.847861	3.1395	38.4103	1.97245e-05	0.000104464	Down
FLJ33630.chr5	-1.55415	0.44823	38.3519	1.9887e-05	0.000105229	Down
SPHAR.chr1	-1.02137	1.57242	38.3155	1.99888e-05	0.000105672	Down
SAC3D1.chr11	-1.46994	1.27205	38.2679	2.01231e-05	0.000106237	Down
PPM1K.chr4	1.20026	8.12115	38.2622	2.01391e-05	0.000106273	Up
LOC100128176.chr6	-2.11268	-0.419607	38.244	2.01907e-05	0.000106449	Down
SCN9A.chr2	-1.34745	2.16877	38.2403	2.02011e-05	0.000106456	Down
VASH1.chr14	0.706814	4.80382	38.2036	2.03059e-05	0.000106911	Up
FAM73B.chr9	-0.586038	4.54607	38.1926	2.03373e-05	0.000107028	Down
RHBDF2.chr17	0.806092	8.09722	38.1562	2.04417e-05	0.000107432	Up
BCL2.chr18	1.06664	6.10617	38.1525	2.04525e-05	0.00010744	Up
DDO.chr6	1.57685	3.21645	38.1478	2.04659e-05	0.000107462	Up
REEP4.chr8	-0.844087	3.18213	38.1207	2.05444e-05	0.000107777	Down
ERAP2.chr5	0.768902	5.51018	38.0499	2.07507e-05	0.000108712	Up
OSBPL1A.chr18	1.15583	3.30457	38.0432	2.07703e-05	0.000108766	Up
ZNF597.chr16	-0.644827	2.39077	38.0361	2.07911e-05	0.000108826	Down
VPS26B.chr11	-0.711004	3.28644	37.9721	2.09801e-05	0.000109667	Down
BCL11A.chr2	-0.675544	3.30807	37.9492	2.1048e-05	0.000109973	Down
TMEM176A.chr7	-1.14974	2.66395	37.9427	2.10674e-05	0.000110025	Down
CHI3L2.chr1	0.795368	2.85549	37.9304	2.11041e-05	0.000110167	Up
C5.chr9	0.744779	2.69509	37.9203	2.11343e-05	0.000110276	Up
TOR2A.chr9	-0.673081	4.56973	37.9101	2.11647e-05	0.000110385	Down
ARMC7.chr17	-0.75768	2.09632	37.8919	2.12196e-05	0.000110598	Down
MSMO1.chr4	-0.698339	5.49977	37.8751	2.12699e-05	0.000110784	Down
ODF2L.chr1	0.844308	7.10075	37.7714	2.15852e-05	0.000112271	Up
DBN1.chr5	1.13926	1.39168	37.7685	2.1594e-05	0.000112271	Up
SPICE1.chr3	-0.819586	2.17524	37.7618	2.16146e-05	0.000112328	Down
CLCA3P.chr1	1.69289	0.937592	37.7569	2.16298e-05	0.000112351	Up
ZC3H12D.chr6	0.652854	5.3226	37.7541	2.16382e-05	0.000112351	Up
LOC100294362.chr17	0.886638	6.38797	37.7227	2.1735e-05	0.000112753	Up
EPHB6.chr7	-0.883995	1.31312	37.7134	2.17639e-05	0.000112852	Down
TBL1X.chrX	-0.603312	5.74936	37.6254	2.20381e-05	0.000114223	Down
SLC25A1.chr22	-0.589014	4.57279	37.5734	2.22018e-05	0.000114887	Down
ANKRD20A9P.chr13	0.755363	7.56196	37.5695	2.22142e-05	0.000114887	Up
SLFN5.chr17	0.827162	9.17591	37.5399	2.23081e-05	0.000115315	Up
C20orf118.chr20	1.31686	5.4793	37.5326	2.23315e-05	0.000115384	Up
RNF149.chr2	0.94389	7.69919	37.5262	2.23517e-05	0.0001154	Up
DHX58.chr17	0.923208	9.01529	37.5038	2.24233e-05	0.000115705	Up
SGK3.chr8	-0.731415	3.20458	37.4877	2.2475e-05	0.000115818	Down
CEP44.chr4	-0.669248	3.43863	37.4553	2.25792e-05	0.000116252	Down
BAK1.chr6	0.93458	6.29924	37.4347	2.26458e-05	0.000116543	Up
LMBR1.chr7	-0.596753	6.13152	37.4289	2.26644e-05	0.000116587	Down
HAGH.chr16	-0.638432	3.24992	37.4209	2.26904e-05	0.000116669	Down
RUFY4.chr2	1.40131	2.65744	37.3793	2.2826e-05	0.000117314	Up
LOC100506388.chr17	1.69261	0.584886	37.3596	2.28902e-05	0.000117529	Up
DENND2D.chr1	0.685754	4.55099	37.3373	2.29636e-05	0.00011771	Up
FGF13.chrX	-1.05653	1.50803	37.3178	2.30276e-05	0.000117831	Down
GNRH2.chr20	1.50457	-0.320464	37.2855	2.31345e-05	0.000118326	Up
CXCL10.chr4	1.93689	12.6869	37.254	2.32391e-05	0.000118779	Up
INO80B.chr2	-1.17815	0.206217	37.2527	2.32437e-05	0.000118779	Down
CLDN14.chr21	1.41631	0.953567	37.2398	2.32867e-05	0.000118947	Up
TM4SF19.chr3	-0.654462	3.56424	37.2355	2.33008e-05	0.000118952	Down
SLC39A14.chr8	-0.62799	4.17312	37.1784	2.34929e-05	0.000119685	Down
MTUS2.chr13	2.29013	-0.169478	37.1151	2.37076e-05	0.000120621	Up
CEP78.chr9	-1.26056	1.42241	37.1088	2.37289e-05	0.000120676	Down
ARHGEF19.chr1	1.24241	1.74428	37.0447	2.3949e-05	0.00012153	Up
GCDH.chr19	-0.667344	3.21538	37.0322	2.39921e-05	0.000121672	Down
ZNF581.chr19	-0.615225	3.42058	37.0306	2.39978e-05	0.000121672	Down
SDSL.chr12	1.16791	3.49453	37.0018	2.40974e-05	0.000122071	Up
H2AFX.chr11	-0.718054	3.44664	36.9608	2.42404e-05	0.000122688	Down
GPHN.chr14	-0.866495	2.55233	36.9493	2.42805e-05	0.000122801	Down
GPD1.chr12	1.8351	0.826967	36.9457	2.42934e-05	0.000122801	Up
GPM6B.chrX	1.07813	1.96066	36.915	2.44013e-05	0.000123288	Up
SLFN12.chr17	1.2282	6.18927	36.9042	2.44394e-05	0.000123427	Up
HSPB9.chr17	1.90319	0.667283	36.8925	2.44806e-05	0.000123582	Up
JMJD5.chr16	-0.84082	1.94322	36.8847	2.45082e-05	0.000123667	Down
C19orf55.chr19	-0.686231	3.43354	36.8755	2.45408e-05	0.000123778	Down
GPR63.chr6	-1.73847	-0.443066	36.8474	2.46406e-05	0.00012414	Down
CNRIP1.chr2	-1.25966	0.0818996	36.8446	2.46506e-05	0.00012414	Down
SMYD2.chr1	0.694514	3.33508	36.8327	2.46931e-05	0.000124277	Up
ST6GALNAC3.chr1	0.675245	3.0189	36.7912	2.48419e-05	0.000124972	Up
DGKG.chr3	-0.746692	1.61665	36.7836	2.48691e-05	0.000125001	Down
USP25.chr21	0.592367	7.85654	36.7827	2.48726e-05	0.000125001	Up
NUB1.chr7	1.0388	8.79263	36.7781	2.48891e-05	0.000125001	Up
SMAD7.chr18	1.10432	6.24409	36.7755	2.48983e-05	0.000125001	Up
TAF1C.chr16	0.806345	6.70753	36.7667	2.493e-05	0.000125091	Up
CBLN3.chr14	0.614572	4.16437	36.7424	2.5018e-05	0.000125463	Up
PYCARD.chr16	0.701705	2.71198	36.7401	2.50264e-05	0.000125463	Up
SLC9B2.chr4	0.802191	4.81537	36.7373	2.50365e-05	0.000125463	Up
ALDH1B1.chr9	-0.905113	1.15334	36.6356	2.54088e-05	0.000127219	Down
MEP1A.chr6	-1.04918	1.44393	36.6157	2.54823e-05	0.000127477	Down
LOC100329109.chr2	-0.944978	0.978793	36.578	2.56224e-05	0.000128123	Down
RAB40C.chr16	-0.775871	3.34818	36.5742	2.56365e-05	0.000128139	Down
LINC00284.chr13	4.95097	0.353368	36.558	2.56968e-05	0.000128304	Up
SHROOM3.chr4	-1.2959	1.03771	36.5541	2.57113e-05	0.000128304	Down
HLA-DOB.chr6	1.17118	4.78769	36.5535	2.57138e-05	0.000128304	Up
CSTF1.chr20	-0.605445	4.23792	36.5248	2.58215e-05	0.000128673	Down
TMEM150B.chr19	0.745045	4.83492	36.4845	2.59732e-05	0.000129266	Up
INTS2.chr17	0.712216	4.85172	36.4387	2.61473e-05	0.00013003	Up
CGN.chr1	-1.67756	-0.0376264	36.4021	2.62872e-05	0.00013049	Down
CLEC12B.chr12	1.23186	2.68944	36.3994	2.62975e-05	0.00013049	Up
MPO.chr17	1.55595	0.521373	36.3994	2.62975e-05	0.00013049	Up
DAK.chr11	1.05377	4.69807	36.3793	2.63748e-05	0.000130818	Up
WDR7.chr18	-0.643192	3.55397	36.3561	2.64643e-05	0.000131206	Down
MIR4482-1.chr10	1.57547	0.794647	36.3458	2.65042e-05	0.000131347	Up
PREPL.chr2	-0.697307	3.97897	36.3398	2.65273e-05	0.000131406	Down
MYH10.chr17	0.670134	3.18921	36.3092	2.66461e-05	0.000131938	Up
LILRA3.chr19	0.648579	7.93518	36.3017	2.66755e-05	0.000132028	Up
FAM158A.chr14	0.637101	3.66749	36.285	2.67408e-05	0.000132295	Up
CCL13.chr17	1.52791	1.12142	36.2805	2.67584e-05	0.000132326	Up
PRLR.chr5	1.15869	6.28341	36.1739	2.71792e-05	0.000134178	Up
OGFR.chr20	0.693842	8.57501	36.1608	2.72314e-05	0.000134379	Up
MARS2.chr2	-1.1653	1.17648	36.1166	2.74085e-05	0.000135082	Down
BRP44.chr1	-0.595423	4.17141	36.1109	2.74317e-05	0.000135138	Down
YPEL2.chr17	-0.712767	5.69502	36.0982	2.74826e-05	0.000135319	Down
CTSH.chr15	0.589214	7.12246	36.0669	2.76093e-05	0.000135841	Up
ERCC5.chr13	-0.810309	1.81254	36.0624	2.76275e-05	0.000135873	Down
ACHE.chr7	-1.33256	0.646694	36.0358	2.77357e-05	0.000136348	Down
C10orf116.chr10	1.10855	2.61154	36.0275	2.77697e-05	0.000136457	Up
BHLHE41.chr12	-0.824535	2.68137	35.9767	2.79779e-05	0.000137255	Down
PLCD3.chr17	-0.863727	2.08319	35.9638	2.80313e-05	0.000137388	Down
ZNF582.chr19	-0.794841	1.45921	35.9612	2.80417e-05	0.000137388	Down
RPPH1.chr14	1.12078	3.27454	35.9516	2.80816e-05	0.000137526	Up
SYNJ2.chr6	0.59917	7.19377	35.9368	2.81429e-05	0.00013771	Up
NRG1.chr8	-1.5963	1.941	35.9219	2.82045e-05	0.000137953	Down
MYO1H.chr12	1.02622	0.762249	35.8833	2.83657e-05	0.000138684	Up
APLF.chr2	-0.691116	2.55039	35.8577	2.8473e-05	0.00013915	Down
FBXO27.chr19	0.619338	3.71203	35.8354	2.85667e-05	0.000139517	Up
KIR3DL1.chr19	2.29264	-0.366729	35.8341	2.85722e-05	0.000139517	Up
SGK223.chr8	-1.7182	0.57074	35.7889	2.87636e-05	0.000140275	Down
EXOC3L1.chr16	1.53299	3.22306	35.7772	2.88134e-05	0.000140459	Up
LRTOMT.chr11	0.645389	4.19401	35.7432	2.89588e-05	0.000141109	Up
C5orf39.chr5	1.52459	2.68711	35.7048	2.91234e-05	0.000141765	Up
LOC728989.chr1	-0.755556	1.46811	35.6669	2.92876e-05	0.000142386	Down
NCF1.chr7	1.05968	3.45338	35.6623	2.93073e-05	0.000142386	Up
NACAD.chr7	1.81006	0.38506	35.6549	2.93393e-05	0.000142427	Up
SOX13.chr1	-1.10434	1.22438	35.629	2.94522e-05	0.000142915	Down
LOC100506714.chr22	0.589037	3.22406	35.6216	2.94848e-05	0.000143013	Up
TOP1P1.chr1	-1.07099	0.0888882	35.6128	2.95232e-05	0.00014314	Down
H1FX.chr3	-0.745987	5.11604	35.5504	2.97979e-05	0.00014425	Down
ZNF439.chr19	-1.21038	0.600516	35.5495	2.98017e-05	0.00014425	Down
UCKL1-AS1.chr20	0.915298	3.65133	35.5339	2.9871e-05	0.000144526	Up
CFL2.chr14	-0.968974	2.21747	35.5241	2.99143e-05	0.000144675	Down
MGC16121.chrX	-1.3499	-0.206072	35.5057	2.99963e-05	0.000145011	Down
C19orf35.chr19	0.616974	2.60764	35.4945	3.00463e-05	0.000145193	Up
HECA.chr6	-0.635623	8.45646	35.4833	3.00962e-05	0.000145317	Down
PPP1R3F.chrX	1.08847	2.27597	35.4832	3.0097e-05	0.000145317	Up
PPP1R12B.chr1	-0.613373	4.01847	35.4739	3.01383e-05	0.000145456	Down
LOC253039.chr9	0.791441	6.94339	35.4689	3.01607e-05	0.000145472	Up
SNX22.chr15	0.688533	4.00592	35.4675	3.0167e-05	0.000145472	Up
LEPR.chr1	0.726877	3.71071	35.4648	3.01792e-05	0.000145472	Up
TPRN.chr9	-0.929043	2.15739	35.4457	3.02653e-05	0.000145827	Down
KLB.chr4	1.1658	2.86011	35.4325	3.03247e-05	0.000146053	Up
PAIP2B.chr2	1.41469	2.06578	35.4046	3.04509e-05	0.000146542	Up
RNASEK-C17ORF49.chr17	1.4865	0.945271	35.3443	3.07258e-05	0.00014774	Up
SAMD1.chr19	-1.5669	1.22049	35.3248	3.08151e-05	0.000148108	Down
DTNA.chr18	-0.665477	4.87729	35.3206	3.08344e-05	0.000148108	Down
PVRL3.chr3	1.16785	1.88109	35.3193	3.08405e-05	0.000148108	Up
KIAA0226.chr3	0.844979	8.99067	35.3152	3.08595e-05	0.000148138	Up
C17orf51.chr17	-1.35869	1.32969	35.2894	3.09783e-05	0.000148609	Down
APOL4.chr22	0.810529	4.48863	35.2884	3.09831e-05	0.000148609	Up
NEB.chr2	1.01188	3.54332	35.27	3.10684e-05	0.000148957	Up
LST1.chr6	0.687099	6.04676	35.2551	3.11374e-05	0.000149226	Up
GJA4.chr1	1.7304	0.168643	35.2173	3.13138e-05	0.000149846	Up
VNN1.chr6	-0.909186	5.97427	35.2163	3.13183e-05	0.000149846	Down
TRAF3IP2.chr6	0.621922	7.26367	35.2118	3.13397e-05	0.000149887	Up
SMO.chr7	1.25605	1.30315	35.1706	3.15335e-05	0.000150717	Up
LOC153469.chr5	-1.13581	1.19129	35.1566	3.15994e-05	0.000150943	Down
RCOR2.chr11	1.65193	0.586303	35.1109	3.18165e-05	0.000151856	Up
TRIM52.chr5	-0.675098	4.18621	35.0984	3.18759e-05	0.000152077	Down
[truncated: 1,890 more rows]

## Sheet: Table S4
Table S4. Full list of differentially expressed genes (DEGs) in influenza-infected B cells. "Up" = upregulated; "Down" = downregulated.
GeneID	Log(Fold Change)	logCPM	F	pvalue	FDR	Differential
CHST15.chr10	1.10254	7.54862	470.317	1.29309e-12	1.57769e-08	Up
SMAD7.chr18	0.959416	6.2325	405.764	3.7225e-12	1.60108e-08	Up
CNR1.chr6	0.958026	7.06813	402.598	3.93676e-12	1.60108e-08	Up
EHD3.chr2	-0.692685	6.83457	360.272	8.69155e-12	2.65114e-08	Down
SEMA7A.chr15	0.777279	9.52504	310.476	2.49732e-11	6.09397e-08	Up
SLC38A11.chr2	-1.48693	3.15268	279.707	5.21623e-11	1.06072e-07	Down
KLHL14.chr18	-1.04001	6.48642	261.502	8.37169e-11	1.39458e-07	Down
GABARAPL1.chr12	1.07337	6.55757	258.233	9.14406e-11	1.39458e-07	Up
S1PR2.chr19	0.995033	5.315	246.983	1.24926e-10	1.69358e-07	Up
SCD.chr10	-1.26954	4.80334	235.334	1.75101e-10	2.1364e-07	Down
RABGAP1L.chr1	0.648745	8.10121	224.078	2.46393e-10	2.5712e-07	Up
TREML2.chr6	-1.11433	5.07509	223.13	2.53772e-10	2.5712e-07	Down
NAPSB.chr19	0.686655	8.15808	220.688	2.73958e-10	2.5712e-07	Up
CLCN4.chrX	-0.886826	5.03675	214.674	3.31928e-10	2.70172e-07	Down
ADAMTS7.chr15	0.916694	6.65745	214.654	3.32151e-10	2.70172e-07	Up
C3orf37.chr3	-1.3462	6.11987	194.575	6.55412e-10	4.78192e-07	Down
CCNG2.chr4	-0.603964	6.90185	187.707	8.39563e-10	5.59141e-07	Down
PCDH9.chr13	-0.786925	5.22736	184.363	9.50041e-10	5.59141e-07	Down
PEG10.chr7	-1.32237	6.11198	184.058	9.60909e-10	5.59141e-07	Down
SCN3A.chr2	-1.01691	5.63026	176.942	1.25955e-09	6.98536e-07	Down
TCL1A.chr14	-0.700139	7.73754	168.86	1.73434e-09	8.81697e-07	Down
CD1D.chr1	1.27539	3.32068	165.213	2.01305e-09	9.82451e-07	Up
SMAD6.chr15	1.96005	1.55125	161.017	2.3986e-09	1.09081e-06	Up
FAM116B.chr22	1.24617	3.55615	160.867	2.41388e-09	1.09081e-06	Up
CPT1A.chr11	0.606381	6.44581	158.808	2.63486e-09	1.14814e-06	Up
TRABD.chr22	0.602247	7.81727	156.974	2.8512e-09	1.18482e-06	Up
SLC12A4.chr16	0.94891	6.55254	156.28	2.93832e-09	1.18482e-06	Up
PRPF40B.chr12	0.731049	5.27206	155.523	3.03684e-09	1.18482e-06	Up
RNASE6.chr14	-0.702213	5.54092	154.473	3.17956e-09	1.18482e-06	Down
SKIL.chr3	0.663073	9.90991	154.295	3.20457e-09	1.18482e-06	Up
LOC100507254.chr6	-1.56844	2.03994	150.99	3.71089e-09	1.33167e-06	Down
MEF2C.chr5	-0.599982	9.78753	149.871	3.90266e-09	1.36047e-06	Down
VPREB3.chr22	1.25229	3.17717	146.673	4.51518e-09	1.47966e-06	Up
FMNL3.chr12	0.661928	9.46028	146.229	4.60841e-09	1.47966e-06	Up
WNT16.chr7	-0.883762	5.57184	144.472	5.00016e-09	1.56428e-06	Down
SETBP1.chr18	-0.598565	6.93963	139.611	6.29636e-09	1.83754e-06	Down
DENND3.chr8	0.692858	8.73038	139.515	6.32544e-09	1.83754e-06	Up
SCIMP.chr17	-0.781834	4.79142	138.368	6.68634e-09	1.89721e-06	Down
SLC1A4.chr2	-0.70583	6.86852	134.471	8.09913e-09	2.1025e-06	Down
DHCR24.chr1	-1.05703	4.81793	132.85	8.78438e-09	2.17516e-06	Down
OTUD1.chr10	-0.644314	7.81213	132.616	8.88882e-09	2.17516e-06	Down
CCDC57.chr17	0.636741	6.35629	132.56	8.91385e-09	2.17516e-06	Up
METTL7A.chr12	-0.688978	7.07042	130.441	9.92801e-09	2.32945e-06	Down
KCNC3.chr19	0.681544	5.31479	128.102	1.12029e-08	2.48522e-06	Up
RAB31.chr18	0.600027	6.82351	126.209	1.23713e-08	2.6954e-06	Up
OASL.chr12	3.26578	4.22836	114.874	2.30854e-08	4.14213e-06	Up
MACROD2.chr20	-0.751302	6.3227	113.303	2.528e-08	4.37755e-06	Down
CTGF.chr6	-1.6839	3.25688	112.988	2.57472e-08	4.37755e-06	Down
INSR.chr19	0.614331	5.59045	112.695	2.61914e-08	4.37755e-06	Up
ZNF608.chr5	-0.879697	4.74005	109.496	3.1649e-08	5.21824e-06	Down
ARHGAP17.chr16	-0.634627	7.53055	107.14	3.64986e-08	5.85947e-06	Down
SYNPO.chr5	-0.99397	4.73296	106.52	3.7913e-08	5.93047e-06	Down
DMD.chrX	-0.741958	6.95766	106.06	3.90015e-08	5.94821e-06	Down
CCDC154.chr16	0.614103	4.63986	105.139	4.12876e-08	6.14545e-06	Up
FCRL4.chr1	0.780538	6.27995	105.134	4.13021e-08	6.14545e-06	Up
PLXNB2.chr22	0.771992	4.89367	102.406	4.90271e-08	7.03741e-06	Up
GNAZ.chr22	-0.803192	4.19376	101.584	5.16676e-08	7.24594e-06	Down
TCL6.chr14	-0.795199	3.19414	99.7756	5.80659e-08	7.85025e-06	Down
IRAK2.chr3	0.670749	7.28507	99.4961	5.91327e-08	7.85025e-06	Up
DHCR7.chr11	-0.893356	4.57068	99.0763	6.07773e-08	7.86745e-06	Down
TNK2.chr3	0.594499	8.12736	99.043	6.091e-08	7.86745e-06	Up
THRA.chr17	-0.678494	3.69809	98.4258	6.34298e-08	8.06153e-06	Down
DTX1.chr12	-0.687469	4.88425	96.5684	7.1756e-08	8.84339e-06	Down
NR1D1.chr17	-0.723501	4.37466	94.4024	8.30761e-08	9.29919e-06	Down
OSBPL8.chr12	0.587576	9.25414	93.9446	8.57206e-08	9.50797e-06	Up
GCNT1.chr9	-0.589856	4.76349	92.2702	9.62404e-08	1.02107e-05	Down
FCER2.chr19	-0.646224	6.78193	91.0692	1.04691e-07	1.05672e-05	Down
CERK.chr22	0.602744	7.58261	89.9673	1.13192e-07	1.12059e-05	Up
KLF2.chr19	-1.02443	6.99674	88.9423	1.2181e-07	1.13451e-05	Down
SPRY2.chr13	-1.24874	2.86514	87.2854	1.37363e-07	1.26013e-05	Down
NKD1.chr16	0.85753	3.78731	86.9383	1.409e-07	1.28293e-05	Up
ACADVL.chr17	0.631498	9.40409	84.54	1.68368e-07	1.42657e-05	Up
B3GNT1.chr11	-0.735245	3.28582	81.5451	2.11616e-07	1.64454e-05	Down
LOC100294362.chr17	0.907914	4.66846	81.2159	2.17096e-07	1.64809e-05	Up
BSPRY.chr9	-0.768159	3.09458	80.8026	2.24206e-07	1.66801e-05	Down
ITGB2.chr21	-0.695023	6.24483	78.4377	2.7035e-07	1.90667e-05	Down
C17orf51.chr17	-0.589048	5.29316	76.3341	3.20624e-07	2.13533e-05	Down
CHAMP1.chr13	-0.642965	6.31779	76.1319	3.25992e-07	2.13841e-05	Down
AANAT.chr17	0.638682	3.80183	75.252	3.50573e-07	2.23944e-05	Up
PTCH1.chr9	-0.66214	4.16325	73.601	4.02591e-07	2.48082e-05	Down
SOWAHD.chrX	-0.927454	3.35645	73.4665	4.07201e-07	2.49661e-05	Down
TUBB4A.chr19	-1.34163	1.51329	73.19	4.16871e-07	2.54312e-05	Down
A4GALT.chr22	1.86682	1.02552	71.1288	4.9774e-07	2.85394e-05	Up
EPHA4.chr2	-0.627332	4.69298	70.4974	5.25977e-07	2.94378e-05	Down
CHL1.chr3	-0.643659	5.35915	69.9435	5.52253e-07	3.04888e-05	Down
FRMD4A.chr10	0.629183	5.37915	69.7241	5.63069e-07	3.06696e-05	Up
MYZAP.chr15	-1.04206	1.58883	69.1913	5.90355e-07	3.17309e-05	Down
TMEM55A.chr8	-0.812421	3.52338	67.2343	7.04287e-07	3.5954e-05	Down
CYGB.chr17	0.763448	2.18092	66.6026	7.46253e-07	3.67162e-05	Up
SH2D5.chr1	-0.654837	2.90398	66.5578	7.49331e-07	3.67162e-05	Down
LOC645638.chr17	-0.617137	3.62883	66.2708	7.69425e-07	3.7253e-05	Down
UPP1.chr7	0.589383	5.04277	66.0194	7.87528e-07	3.74495e-05	Up
PHGDH.chr1	-0.68139	4.39335	64.7404	8.87459e-07	3.95178e-05	Down
KCNH4.chr17	0.66086	4.02843	63.1934	1.02813e-06	4.31073e-05	Up
HPCAL1.chr2	-0.646513	5.89503	62.4081	1.10913e-06	4.5866e-05	Down
CHRNB2.chr1	1.00964	3.56875	62.0101	1.15293e-06	4.70464e-05	Up
DCLRE1B.chr1	-0.691693	4.14936	61.5049	1.21138e-06	4.83008e-05	Down
DBP.chr19	-0.610802	3.90966	61.2335	1.24416e-06	4.90744e-05	Down
ADAMTSL4.chr1	0.965344	3.92707	61.1606	1.25315e-06	4.90744e-05	Up
KCNN1.chr19	1.04687	2.38475	61.1139	1.25894e-06	4.90744e-05	Up
MEX3D.chr19	-0.778966	2.67011	59.8253	1.43135e-06	5.40677e-05	Down
MYH7B.chr20	0.594517	5.49791	59.5706	1.46852e-06	5.46261e-05	Up
CFLAR-AS1.chr2	0.663502	3.8165	59.4731	1.48302e-06	5.4998e-05	Up
CORO2B.chr15	-1.02318	1.12933	58.3426	1.66382e-06	5.85533e-05	Down
TIGD3.chr11	-0.751077	2.45177	57.1697	1.87834e-06	6.44539e-05	Down
PRCD.chr17	0.617168	3.84997	57.1152	1.88905e-06	6.44539e-05	Up
NCR3.chr6	-0.715192	2.82198	56.5198	2.01063e-06	6.69755e-05	Down
TNFRSF17.chr16	-0.768835	2.12208	55.8815	2.15097e-06	6.99839e-05	Down
HDAC9.chr7	-0.60948	7.56893	55.7746	2.17556e-06	7.03648e-05	Down
NCEH1.chr3	-0.594024	4.42662	55.3312	2.28094e-06	7.26216e-05	Down
LOC388692.chr1	0.737968	6.5547	55.3121	2.28561e-06	7.26216e-05	Up
PCBP1.chr2	-0.592099	9.43201	55.2344	2.30471e-06	7.30383e-05	Down
PFKFB3.chr10	0.677464	8.36393	55.1359	2.32919e-06	7.3623e-05	Up
CD24.chrY	-0.602709	7.1577	54.958	2.37417e-06	7.4085e-05	Down
CMPK2.chr2	2.79266	4.91782	54.8769	2.395e-06	7.43546e-05	Up
LOC146336.chr16	1.13315	2.5424	54.8432	2.40369e-06	7.44352e-05	Up
LCAT.chr16	0.867002	4.1106	54.4807	2.49976e-06	7.70192e-05	Up
APBB1IP.chr10	-0.631193	7.34991	54.3497	2.53554e-06	7.76682e-05	Down
PHOSPHO1.chr17	0.837513	2.58974	54.2716	2.55715e-06	7.79993e-05	Up
FRG1B.chr20	-0.790971	3.77787	53.9467	2.64928e-06	7.98119e-05	Down
IGLL5.chr22	-0.720893	7.40942	53.3938	2.81493e-06	8.27588e-05	Down
RPP25.chr15	-0.736719	3.23777	52.1618	3.2281e-06	8.97178e-05	Down
IFI44L.chr1	2.28224	7.28807	51.6338	3.42595e-06	9.26831e-05	Up
CDK2AP2.chr11	-0.715479	5.93735	50.6804	3.81911e-06	9.96424e-05	Down
ACSM1.chr16	0.734811	4.80747	50.6454	3.83451e-06	9.96424e-05	Up
IFIT1.chr10	3.19429	6.24556	49.8209	4.21799e-06	0.000107194	Up
SLC25A23.chr19	-0.736693	4.14391	49.7298	4.26298e-06	0.000107194	Down
SNX33.chr15	-0.906878	2.00872	48.7839	4.76364e-06	0.000115779	Down
AFAP1L2.chr10	-0.653011	2.85622	48.5087	4.92165e-06	0.00011844	Down
CITED2.chr6	-0.766447	5.02532	48.3021	5.04416e-06	0.000120438	Down
PSD.chr10	0.606605	4.68665	48.1443	5.1401e-06	0.000121775	Up
SGK223.chr8	-0.932754	5.76392	48.1001	5.16731e-06	0.000122059	Down
PVRL1.chr11	-0.594072	4.40839	47.9267	5.2758e-06	0.000124027	Down
RAB11FIP5.chr2	-0.646465	4.31238	47.0485	5.86635e-06	0.000133536	Down
DACT1.chr14	-0.720587	3.2991	46.3453	6.39362e-06	0.000142092	Down
MGAT3.chr22	-0.752689	4.94747	46.2949	6.43345e-06	0.000142358	Down
SYBU.chr8	-0.763845	3.25796	46.0703	6.61436e-06	0.000145147	Down
DBNDD2.chr20	1.07288	1.11931	45.9052	6.75098e-06	0.00014639	Up
H2AFX.chr11	-0.681105	5.61255	45.6449	6.97307e-06	0.000149238	Down
MYB.chr6	-1.00755	2.90735	45.632	6.98423e-06	0.000149238	Down
SELPLG.chr12	-0.877867	3.92766	45.4887	7.11027e-06	0.0001508	Down
MYH11.chr16	0.600614	5.68988	45.4026	7.18718e-06	0.000151714	Up
ARHGAP6.chrX	-0.791473	1.94076	45.3575	7.22784e-06	0.000152309	Down
STS.chrX	-0.749365	4.47513	45.2539	7.32228e-06	0.000154033	Down
TRIB3.chr20	-0.592064	5.45975	45.0143	7.54612e-06	0.000157523	Down
HEBP1.chr12	-0.664992	3.50708	45.0044	7.55553e-06	0.000157523	Down
AMIGO1.chr1	-0.921217	1.37195	44.8765	7.67844e-06	0.000159057	Down
LOC100127888.chr20	0.923628	3.49339	44.8489	7.70524e-06	0.000159084	Up
ARHGAP20.chr11	-1.2031	2.19851	44.092	8.48336e-06	0.000169681	Down
WNT4.chr1	0.814832	2.97458	43.3744	9.30455e-06	0.000180608	Up
NPW.chr16	-1.53892	0.98004	43.2377	9.47106e-06	0.000181407	Down
MFSD4.chr1	0.586973	4.10148	43.2069	9.50905e-06	0.000181529	Up
HS3ST1.chr4	-1.12578	1.99256	42.9413	9.84379e-06	0.000185346	Down
ILDR1.chr3	-0.661647	2.05593	42.6931	1.01688e-05	0.000187792	Down
LOC100506195.chr22	1.5495	1.85358	42.5467	1.03661e-05	0.000190975	Up
BRSK2.chr11	0.600234	3.43164	42.3556	1.06304e-05	0.000193584	Up
ATP6V0E2.chr7	-0.660286	3.82277	42.298	1.07114e-05	0.000194769	Down
CHST2.chr3	-0.616334	5.67152	42.285	1.07298e-05	0.000194813	Down
ASB2.chr14	1.00082	1.73266	42.1752	1.08868e-05	0.00019737	Up
C17orf109.chr17	0.60399	3.85969	42.1452	1.09302e-05	0.000197569	Up
FAM189B.chr1	-0.619435	5.01251	42.1056	1.09876e-05	0.000198021	Down
KLF15.chr3	-1.4446	0.230968	41.4587	1.19772e-05	0.000209767	Down
C5orf65.chr5	-0.60426	3.65065	41.2964	1.22412e-05	0.00021185	Down
ACSM4.chr12	0.972799	1.92131	41.2495	1.23187e-05	0.000212311	Up
C3orf39.chr3	-0.759968	3.7135	41.1298	1.2519e-05	0.000214529	Down
TOX.chr8	-1.05923	3.35815	41.0203	1.27055e-05	0.000215605	Down
IFIT3.chr10	2.32712	7.06599	40.9706	1.27912e-05	0.000216695	Up
C9orf131.chr9	1.04411	4.27156	40.6456	1.33681e-05	0.000222516	Up
TIMP2.chr17	-0.809693	3.41878	40.5789	1.34901e-05	0.000223025	Down
NLGN4X.chrX	-1.21621	1.4578	40.2884	1.40364e-05	0.000229568	Down
SH2B2.chr7	-0.60103	4.00647	40.2073	1.41933e-05	0.000230897	Down
EEF2.chr19	-0.603208	11.8962	40.1455	1.43142e-05	0.000232244	Down
CNTNAP2.chr7	-0.755544	4.55028	40.0914	1.44211e-05	0.000233239	Down
LGALSL.chr2	-0.606958	2.68063	39.5615	1.55169e-05	0.000247156	Down
MIR650.chr22	-1.00452	2.36617	39.4029	1.58631e-05	0.000250636	Down
GDF7.chr2	-0.723385	2.48352	39.0715	1.66152e-05	0.000258574	Down
MIR223.chrX	-0.645701	3.28455	38.7629	1.73521e-05	0.000266881	Down
GPM6A.chr4	-0.890219	2.33955	38.7565	1.73677e-05	0.000266881	Down
SF3B4.chr1	-0.640607	7.03712	38.2278	1.87198e-05	0.000277674	Down
LOC283888.chr16	0.684589	4.33041	38.2202	1.87401e-05	0.000277674	Up
NUDT16P1.chr3	-0.751706	1.85758	38.2019	1.87889e-05	0.000277674	Down
SPATC1.chr8	0.802549	1.54628	38.1984	1.87984e-05	0.000277674	Up
VSIG10L.chr19	0.616481	2.62894	38.1681	1.88798e-05	0.000278204	Up
PPL.chr16	0.633171	3.11701	37.8518	1.9754e-05	0.000286927	Up
DLGAP3.chr1	-0.705633	2.94406	37.5769	2.05515e-05	0.000296393	Down
BTBD19.chr1	0.593323	3.53326	37.5084	2.07558e-05	0.000298634	Up
GHRL.chr3	0.787377	2.75087	36.9955	2.23612e-05	0.000312161	Up
GPX3.chr5	0.731195	4.27642	36.8552	2.28246e-05	0.000314315	Up
ATP8B1.chr18	0.684087	5.46321	36.8026	2.30013e-05	0.000316034	Up
FAM65C.chr20	0.714608	4.87492	36.7551	2.31619e-05	0.000317526	Up
TXNDC5.chr6	-0.755309	4.07264	36.6293	2.35938e-05	0.000321281	Down
XAF1.chr17	1.47619	7.87237	36.6126	2.36519e-05	0.000321385	Up
ASF1B.chr19	-0.815883	1.66233	36.612	2.36541e-05	0.000321385	Down
PLD4.chr14	-0.639385	4.77225	36.5312	2.39371e-05	0.000323888	Down
KIF3C.chr2	-0.690803	3.48294	36.4659	2.41686e-05	0.000324759	Down
FKBP1AP1.chr19	0.713072	3.51121	36.4081	2.43758e-05	0.000327182	Up
GSTM4.chr1	-0.630131	3.12289	36.3493	2.45888e-05	0.000328517	Down
IFI44.chr1	1.99544	6.44315	36.1063	2.54905e-05	0.000336955	Up
SLC7A5P2.chr16	0.611755	5.81129	35.9483	2.60974e-05	0.000343119	Up
DUSP7.chr3	-0.680063	4.38942	35.8579	2.64519e-05	0.000346659	Down
NRCAM.chr7	-0.765801	2.1718	35.6455	2.73064e-05	0.000355946	Down
NLRP4.chr19	-1.06641	1.24318	35.494	2.79352e-05	0.000360293	Down
TRPC5.chrX	1.1464	-0.239481	35.4578	2.80879e-05	0.000360737	Up
TIGD5.chr8	-0.608218	5.02995	35.3065	2.87363e-05	0.000366749	Down
KHK.chr2	-0.761935	2.48917	35.171	2.93313e-05	0.000371236	Down
STAC2.chr17	0.731013	3.77338	34.984	3.0176e-05	0.000378498	Up
TAF3.chr10	-0.602837	5.48677	34.828	3.09016e-05	0.000384725	Down
ZNF358.chr19	-0.6675	4.22054	34.6063	3.19675e-05	0.000392017	Down
LGR4.chr11	-0.675784	2.81456	34.3614	3.31933e-05	0.000402977	Down
MAGED1.chrX	-0.694138	5.7424	34.2183	3.39346e-05	0.000408319	Down
OPHN1.chrX	0.599942	3.53153	34.1675	3.42023e-05	0.000408343	Up
NRSN1.chr6	0.829221	4.19192	34.0762	3.46895e-05	0.000411319	Up
FUT7.chr9	-0.886526	1.89782	34.0605	3.47739e-05	0.000411628	Down
UNC13B.chr9	-0.673652	1.87889	33.9907	3.51527e-05	0.000414795	Down
WASF1.chr6	-0.637342	5.00008	33.7947	3.6241e-05	0.000423605	Down
MYBL1.chr8	-0.65191	2.20546	33.5796	3.74806e-05	0.000434283	Down
MGC12916.chr17	0.809108	1.56874	33.4804	3.80682e-05	0.00043984	Up
NPR1.chr1	-0.629596	2.71513	33.2696	3.93519e-05	0.000450828	Down
BEND5.chr1	-0.653387	3.43996	33.1943	3.98226e-05	0.000455366	Down
IRF9.chr14	0.618477	7.81941	33.1202	4.02914e-05	0.000459005	Up
ALDOC.chr17	-0.714244	3.34433	33.1107	4.03518e-05	0.000459266	Down
PANX2.chr22	1.2955	0.667929	33.0014	4.10571e-05	0.000463402	Up
DCHS1.chr11	-0.651741	2.19104	32.8919	4.17772e-05	0.000469359	Down
TSHZ1.chr18	-0.598795	5.29733	32.8758	4.18844e-05	0.000470131	Down
GHRLOS.chr3	0.75699	3.64872	32.8347	4.21594e-05	0.00047105	Up
SCARNA9.chr11	0.594673	4.95282	32.6926	4.31251e-05	0.000476257	Up
ATP6V1E2.chr2	-0.719025	2.16162	32.5974	4.37862e-05	0.000481728	Down
PLEKHB1.chr11	-0.638852	3.21448	32.5835	4.3884e-05	0.000482368	Down
SLC22A4.chr5	0.837761	1.82228	31.9726	4.8424e-05	0.000517356	Up
AMOT.chrX	-0.653319	3.73331	31.7238	5.04238e-05	0.00053377	Down
E2F7.chr12	-0.735472	2.13439	31.6242	5.12507e-05	0.000539525	Down
SLC24A4.chr14	0.634703	3.93435	31.5952	5.14947e-05	0.000541161	Up
EMR3.chr19	0.656558	2.58145	30.9685	5.70958e-05	0.000579556	Up
RSAD2.chr2	2.20133	5.69707	30.783	5.88838e-05	0.000592285	Up
SNTB1.chr8	-0.59888	3.53769	30.7577	5.9133e-05	0.000594301	Down
GUCY2C.chr12	0.623371	1.91871	30.7032	5.96731e-05	0.000598214	Up
SHISA9.chr16	0.678358	6.19545	30.6987	5.97185e-05	0.000598214	Up
P2RX5-TAX1BP3.chr17	0.711817	5.56259	30.5943	6.07689e-05	0.000604933	Up
CA8.chr8	-0.782959	1.5421	30.4434	6.23264e-05	0.000615128	Down
HOXA1.chr7	-1.01407	0.252265	30.4032	6.27483e-05	0.000617413	Down
SCUBE3.chr6	0.698102	4.88602	30.3652	6.31504e-05	0.000620369	Up
C21orf67.chr21	-0.604034	1.04564	30.1957	6.49814e-05	0.000633725	Down
ZCCHC12.chrX	-0.989692	0.999624	30.1582	6.53945e-05	0.00063576	Down
LOC647012.chr2	-0.938545	1.46276	30.0537	6.65603e-05	0.000643364	Down
KHDRBS2.chr6	-0.63254	1.99034	30.0292	6.68381e-05	0.000645167	Down
LOC646329.chr7	0.699633	4.88422	29.8598	6.87895e-05	0.00065791	Up
WBP11.chr12	-0.588519	7.73096	29.6662	7.10992e-05	0.000673511	Down
SALL2.chr14	-1.25585	1.04291	29.4296	7.4042e-05	0.000692781	Down
ZNF385A.chr12	-0.634335	2.49025	29.399	7.44326e-05	0.000695902	Down
SNPH.chr20	-0.620936	2.94384	29.3737	7.47577e-05	0.000697872	Down
ATP1A3.chr19	-0.649213	2.6094	29.285	7.59093e-05	0.000706999	Down
SAMD9.chr7	0.638623	9.16031	29.0172	7.95111e-05	0.000730713	Up
LOC100272216.chr5	0.823861	5.11978	28.8922	8.12574e-05	0.000743194	Up
PLEKHA8P1.chr12	-0.856749	1.59366	28.6938	8.4121e-05	0.000762526	Down
LOC100506655.chr16	0.826063	1.81435	28.6737	8.44177e-05	0.000763514	Up
BCYRN1.chrX	0.655251	2.46633	28.6375	8.49539e-05	0.00076736	Up
MAP2K6.chr17	-0.811609	1.5027	28.5954	8.55831e-05	0.000771196	Down
MIR612.chr11	0.95527	2.22796	28.5195	8.67305e-05	0.000778088	Up
FNDC5.chr1	0.636395	2.11576	28.4401	8.79507e-05	0.000787876	Up
KCNQ1OT1.chr11	0.751223	5.49663	28.3328	8.96302e-05	0.000797928	Up
ESRG.chr3	0.586969	5.22369	28.2601	9.07887e-05	0.000802663	Up
NXPH4.chr12	-0.669462	1.66521	28.1145	9.31593e-05	0.000816549	Down
CXorf69.chrX	-1.14377	1.70994	28.0033	9.50192e-05	0.000828684	Down
EEF1A2.chr20	-0.700676	2.52675	27.9783	9.5443e-05	0.000829435	Down
PELO.chr5	-0.59827	4.92856	27.8666	9.73615e-05	0.000842488	Down
KIAA1751.chr1	0.787104	2.87343	27.7832	9.88241e-05	0.000852122	Up
HCRTR1.chr1	0.701306	1.63272	27.5489	0.000103066	0.000882461	Up
ASTN2.chr9	0.746731	8.25463	27.4909	0.000104148	0.000886746	Up
ATCAY.chr19	0.658369	4.6509	27.4395	0.000105116	0.000890356	Up
TYRO3P.chr15	1.13081	0.490946	27.3943	0.000105977	0.00089607	Up
LRRC18.chr10	1.00227	3.10022	27.1315	0.000111146	0.000929907	Up
CITED4.chr1	-1.21664	-0.303791	27.0959	0.000111867	0.000934217	Down
CBX8.chr17	-0.600858	2.47135	27.0741	0.000112313	0.000936655	Down
PAPLN.chr14	0.585378	3.94932	27.0672	0.000112454	0.000937189	Up
ESPNL.chr2	0.740841	1.70407	27.0416	0.000112978	0.000939639	Up
TNS4.chr17	0.870919	0.378791	26.9396	0.0001151	0.000951448	Up
RTKN2.chr10	-0.651234	2.3986	26.8234	0.000117573	0.000965345	Down
USP18.chr22	1.98507	4.58144	26.7959	0.000118166	0.000966568	Up
ZNF703.chr8	-1.00641	1.11592	26.7824	0.00011846	0.000967426	Down
GABARAPL3.chr15	0.835429	0.974143	26.7635	0.000118872	0.000968841	Up
SCARNA21.chr17	1.14831	0.802979	26.741	0.000119362	0.000971302	Up
TTN.chr2	0.590604	8.81407	26.7351	0.000119492	0.000971302	Up
SCARNA2.chr1	0.861485	4.86347	26.7285	0.000119638	0.000971836	Up
FAM81A.chr15	-0.914614	1.38503	26.7173	0.000119884	0.000973187	Down
GNG11.chr7	-0.680625	2.99271	26.6203	0.000122041	0.000985299	Down
UCKL1-AS1.chr20	0.600935	5.33966	26.609	0.000122294	0.000985299	Up
LOXL4.chr10	1.02578	1.72481	26.2881	0.000129771	0.0010315	Up
PHLPP1.chr18	-0.596742	5.80654	26.287	0.000129797	0.0010315	Down
DNAH2.chr17	1.01372	-0.0840745	26.0943	0.000134537	0.00105902	Up
TLE1.chr9	-0.623198	5.04074	26.0096	0.000136682	0.00107149	Down
SDCBP2.chr20	0.816979	0.95255	25.7757	0.000142813	0.00110562	Up
CD74.chr5	-0.857407	12.8254	25.7154	0.000144444	0.00111471	Down
IRS1.chr2	-0.720593	5.16082	25.6696	0.000145697	0.00112084	Down
ARHGEF26.chr3	0.688154	1.8222	25.5618	0.000148692	0.0011348	Up
TYRO3.chr15	0.986014	0.408816	25.4887	0.000150766	0.00114825	Up
FBLIM1.chr1	0.612558	4.63328	25.4255	0.000152585	0.00115777	Up
ITPK1-AS1.chr14	0.65016	2.99148	25.0254	0.00016469	0.00122523	Up
FZD8.chr10	-1.02835	0.453905	24.9854	0.00016596	0.00123018	Down
GRAP2.chr22	-0.8318	2.39342	24.879	0.000169392	0.00124428	Down
CHRNA2.chr8	0.791941	1.83437	24.7915	0.000172274	0.00125863	Up
TLCD2.chr17	0.621885	5.08672	24.6877	0.000175764	0.00127497	Up
MUC6.chr11	0.904011	4.59664	24.5296	0.000181239	0.00130108	Up
CDH23.chr10	0.611059	3.3381	24.4163	0.000185278	0.00132478	Up
TSSK6.chr19	-0.751332	2.58	24.3418	0.000187994	0.00133875	Down
RUNX1-IT1.chr21	0.793148	3.24125	24.3234	0.000188671	0.00134226	Up
CCDC37.chr3	0.694157	1.57197	24.3133	0.000189044	0.00134413	Up
RAB26.chr16	0.62316	3.04542	24.3093	0.000189191	0.00134439	Up
ZBTB20-AS1.chr3	0.948837	1.10193	24.2934	0.000189781	0.00134545	Up
ANO7.chr2	0.765384	1.5489	24.1735	0.000194294	0.00137116	Up
HLX.chr1	-0.791586	3.64859	24.1316	0.000195895	0.00137899	Down
SCD5.chr4	0.655384	4.60637	23.9809	0.000201797	0.00141096	Up
MAPT.chr17	0.699887	2.49001	23.9448	0.000203239	0.00141698	Up
PLAC4.chr21	0.715998	3.21707	23.6185	0.000216826	0.00149126	Up
POU5F1P4.chr1	1.0284	0.0583152	23.4975	0.000222129	0.00152041	Up
CXCL10.chr4	1.91735	1.73113	23.4673	0.000223473	0.00152494	Up
SNORA29.chr6	-0.643976	1.06969	23.2917	0.00023148	0.00156731	Down
ZWINT.chr10	-0.767584	0.893022	23.1261	0.000239336	0.00160243	Down
TPX2.chr20	-0.675517	1.96184	22.9996	0.000245541	0.00163528	Down
LOC100507584.chr6	0.765543	1.10314	22.9923	0.000245905	0.00163592	Up
C22orf34.chr22	0.585215	4.72908	22.8502	0.000253103	0.00167106	Up
LOC100128338.chr8	0.629538	3.26359	22.6006	0.000266343	0.00173315	Up
EXD1.chr15	0.628867	1.69514	22.5841	0.000267245	0.00173809	Up
CTHRC1.chr8	0.895884	0.437742	22.5571	0.000268728	0.00174495	Up
ITSN1.chr21	-0.590385	1.41216	22.4386	0.000275357	0.00177009	Down
MIR324.chr17	0.638952	2.01618	22.4204	0.000276392	0.00177487	Up
FBXO27.chr19	0.631128	4.56233	22.3252	0.000281869	0.00180151	Up
DDX60L.chr4	0.867836	7.74699	22.2725	0.000284958	0.0018165	Up
C17orf66.chr17	0.977183	1.0867	22.2094	0.000288708	0.00183656	Up
LOC284865.chr22	0.71926	2.70554	22.1852	0.000290157	0.00184481	Up
ADRB2.chr5	-0.728458	3.46517	22.1552	0.000291969	0.00185151	Down
PAQR4.chr16	-0.649451	1.90094	21.8947	0.000308252	0.00192476	Down
ANGPTL7.chr1	0.783378	2.07098	21.8621	0.000310365	0.00193498	Up
LOC100287036.chr16	1.12244	1.40859	21.8468	0.000311361	0.0019402	Up
LMX1B.chr9	0.58842	3.91499	21.8135	0.000313536	0.00195176	Up
ODF3.chr11	0.824279	0.82059	21.7905	0.000315052	0.0019577	Up
HSPA2.chr14	-0.679978	1.78434	21.7521	0.000317601	0.00196603	Down
FLJ46361.chr10	0.881351	1.37427	21.676	0.000322723	0.00198265	Up
SCG3.chr15	0.643116	2.41636	21.61	0.000327244	0.00200538	Up
BEND2.chrX	0.646946	1.94849	21.5031	0.000334713	0.00203258	Up
PDLIM1.chr10	-0.636249	6.43913	21.5012	0.000334849	0.00203258	Down
LDB3.chr10	0.66416	1.2764	21.4617	0.000337662	0.00204762	Up
RTN4R.chr22	-1.14237	0.0966988	21.3868	0.000343065	0.00207095	Down
GREB1L.chr18	0.945341	0.532064	21.3497	0.000345783	0.00208341	Up
WNT7B.chr22	0.588044	4.16581	21.2437	0.00035367	0.00211733	Up
C21orf56.chr21	-0.585515	3.30484	21.1644	0.000359703	0.00213564	Down
FAM50B.chr6	-0.619539	3.81504	21.1532	0.000360563	0.00213866	Down
GPR179.chr17	0.851714	0.695109	21.0682	0.000367184	0.0021674	Up
C9orf84.chr9	0.889909	1.16206	21.0429	0.000369176	0.00217495	Up
FADS2.chr11	-0.641003	3.97519	21.013	0.000371553	0.00218578	Down
TRPV6.chr7	0.761839	1.67397	20.98	0.000374193	0.00219687	Up
LOC643406.chr20	0.69364	6.78692	20.918	0.000379216	0.00221896	Up
C1orf233.chr1	-1.34702	0.816921	20.9026	0.000380476	0.00222114	Down
C15orf34.chr15	-0.60299	1.1653	20.8421	0.000385467	0.00223914	Down
FAM86B1.chr8	-0.690019	0.985627	20.761	0.000392281	0.00226469	Down
ZSCAN5A.chr19	-0.605685	2.27451	20.5839	0.000407634	0.00232953	Down
LRFN3.chr19	-0.950808	1.80743	20.4807	0.000416896	0.00237455	Down
TST.chr22	-0.736599	1.50154	20.3293	0.000430914	0.00243972	Down
TP63.chr3	-0.938172	1.9205	20.2363	0.0004398	0.00247281	Down
LOC100131060.chr1	0.729086	0.817952	20.2249	0.000440896	0.00247555	Up
PRH2.chr12	0.747967	0.872003	20.2151	0.000441846	0.00247742	Up
CPNE6.chr14	0.851823	0.687416	20.0863	0.000454563	0.00252555	Up
EXO1.chr1	-0.589231	1.16209	20.0188	0.000461395	0.00254958	Down
SAC3D1.chr11	-0.595962	3.42227	20.0094	0.00046235	0.00255255	Down
DEPTOR.chr8	-0.715102	1.53712	19.977	0.00046568	0.00256138	Down
SMTNL1.chr11	0.776744	3.12238	19.9695	0.000466448	0.00256358	Up
SAMD9L.chr7	0.98979	9.45113	19.9085	0.000472798	0.00259263	Up
NMUR1.chr2	0.593416	2.36761	19.8624	0.000477664	0.0026073	Up
EPS8.chr12	-0.725748	1.98513	19.737	0.000491182	0.00266233	Down
RHBDL3.chr17	0.816055	-0.155715	19.7334	0.000491578	0.0026633	Up
SEZ6.chr17	0.692751	3.47718	19.6518	0.000500621	0.0027009	Up
ANGPTL2.chr9	1.19916	1.02739	19.6461	0.000501263	0.00270257	Up
FAM131C.chr1	-0.852758	-0.313818	19.6249	0.000503638	0.00270819	Down
CXorf31.chrX	0.690316	0.435577	19.6086	0.000505485	0.00271324	Up
RPS16P5.chr6	0.92921	3.93937	19.5691	0.00050998	0.00273026	Up
SND1-IT1.chr7	0.677104	2.27101	19.56	0.000511024	0.00273225	Up
LRRC4.chr7	0.890208	2.65821	19.4834	0.000519879	0.00276626	Up
CDCA5.chr11	-0.633871	1.56082	19.3101	0.000540598	0.0028541	Down
C17orf78.chr17	0.719195	1.17345	19.1488	0.000560719	0.00292991	Up
GRIP2.chr3	0.950063	1.29659	19.0821	0.000569282	0.00296406	Up
SPATA21.chr1	0.871063	0.947615	18.8589	0.000599061	0.00308794	Up
SMCR5.chr17	1.19219	1.62231	18.8293	0.000603146	0.00310113	Up
JAZF1-AS1.chr7	-0.610646	1.60154	18.7424	0.00061531	0.00313854	Down
BCL2L14.chr12	2.1673	-0.127536	19.3933	0.000622767	0.00316996	Up
TIMP3.chr22	1.16817	0.585696	18.6594	0.000627197	0.00318684	Up
CD38.chr4	0.968889	3.0514	18.6078	0.000634717	0.00321335	Up
RNF207.chr1	0.592014	2.8217	18.597	0.000636303	0.00321738	Up
CLEC4GP1.chr19	0.63082	3.94268	18.5288	0.000646424	0.00325653	Up
TMEM229B.chr14	-0.676283	2.30261	18.5174	0.00064813	0.00326365	Down
CSF2.chr5	1.66551	0.41335	18.5055	0.000649914	0.003269	Up
FAM196B.chr5	1.07102	2.57667	18.4858	0.000652899	0.0032755	Up
FLT4.chr5	0.59339	1.67149	18.2839	0.000684307	0.00338711	Up
KANK2.chr19	-0.654792	2.74109	18.2574	0.000688556	0.00340538	Down
SERPINE1.chr7	0.65695	1.01785	18.1598	0.000704467	0.00346096	Up
LOC100133985.chr2	0.807707	-0.111348	18.1459	0.000706774	0.00346597	Up
DDX60.chr4	0.810458	7.38953	18.0581	0.000721496	0.00351978	Up
MIR1281.chr22	-0.80152	0.255422	18.0554	0.000721967	0.00352067	Down
MAB21L2.chr4	1.32575	-0.00498148	18.0088	0.000729932	0.003551	Up
MAFG-AS1.chr17	-0.607359	1.09901	17.8531	0.000757268	0.00365484	Down
HES2.chr1	0.599169	4.10497	17.7018	0.000784978	0.00375442	Up
FAM22D.chr10	0.637594	3.60984	17.676	0.000789806	0.00376885	Up
RMRP.chr9	0.99772	5.14989	17.6506	0.000794598	0.00378411	Up
FAM22G.chr9	0.649745	3.21933	17.6239	0.000799685	0.00380039	Up
FAM160A1.chr4	-0.860433	0.105353	17.5264	0.000818533	0.0038709	Down
WIPF3.chr7	0.678496	1.02912	17.4988	0.000823977	0.00388942	Up
ZBED3.chr5	-0.879731	1.68163	17.3358	0.000856878	0.003999	Down
ESRP2.chr16	0.664184	2.27605	17.312	0.000861814	0.00401336	Up
LRRN1.chr3	-0.593757	1.71074	17.1451	0.000897302	0.00413444	Down
IFIT2.chr10	1.38152	7.46303	17.1195	0.000902896	0.0041555	Up
CNTN2.chr1	1.00505	-0.047748	16.9938	0.000930918	0.0042508	Up
VANGL2.chr1	-0.755243	1.35221	16.9359	0.000944179	0.00430248	Down
MYOM3.chr1	0.655031	1.4994	16.9351	0.000944353	0.00430248	Up
MYO7B.chr2	-0.722229	0.852837	16.9323	0.000945002	0.0043038	Down
LOC100506071.chr14	-0.619056	1.88235	16.8669	0.000960231	0.00434884	Down
ISG15.chr1	1.24795	6.19433	16.8549	0.000963054	0.00435516	Up
ZNF750.chr17	0.809129	2.48089	16.7723	0.000982766	0.00441507	Up
EMR2.chr19	0.65691	4.03142	16.6848	0.00100415	0.0044927	Up
IFI6.chr1	1.74386	5.34672	16.6489	0.00101307	0.0045177	Up
LOC255167.chr5	0.863816	-0.438194	16.5985	0.00102576	0.00456928	Up
C3orf27.chr3	0.62981	1.41713	16.5551	0.00103683	0.00460969	Up
OLR1.chr12	2.07392	1.55513	17.1241	0.00103707	0.00460969	Up
MX1.chr21	1.46612	8.04651	16.5123	0.00104788	0.00464578	Up
LHFPL5.chr6	0.689095	1.00508	16.4766	0.00105719	0.00468023	Up
C19orf73.chr19	-0.809676	0.601373	16.4335	0.00106856	0.00471263	Down
LEF1.chr4	-0.684014	1.75286	16.2329	0.00112338	0.00489338	Down
C15orf2.chr15	0.600769	3.50194	16.1837	0.00113729	0.0049397	Up
HERC6.chr4	1.09218	6.01188	16.1027	0.00116065	0.00501099	Up
LOC91450.chr15	0.931413	0.0321763	16.0935	0.00116334	0.00502084	Up
ANGPTL4.chr19	0.607795	0.745572	16.0869	0.00116529	0.00502571	Up
COL17A1.chr10	0.827703	0.386179	16.01	0.00118808	0.00509881	Up
FJX1.chr11	-0.890219	1.63693	15.9706	0.00119994	0.00514244	Down
TMEM14E.chr3	0.958012	2.26591	15.923	0.00121447	0.00519556	Up
LILRB3.chr19	0.680574	3.15786	15.8932	0.00122365	0.0052259	Up
LRRTM2.chr5	0.995414	1.15214	15.8931	0.0012237	0.0052259	Up
KCNS3.chr2	-0.863714	0.806543	15.8629	0.00123309	0.00525311	Down
APCDD1L.chr20	0.861568	-0.539423	15.8279	0.00124407	0.00528364	Up
SLFN5.chr17	0.977373	5.53469	15.8277	0.00124415	0.00528364	Up
NEURL3.chr2	1.66162	-0.915444	15.8084	0.00125026	0.00530222	Up
TTYH1.chr19	0.640299	1.93485	15.7919	0.00125551	0.0053226	Up
SYT9.chr11	1.02487	0.481619	15.7008	0.00128496	0.0054211	Up
EEPD1.chr7	-0.685362	1.64575	15.6782	0.0012924	0.0054487	Down
MEGF11.chr15	0.933293	3.02827	15.6547	0.00130016	0.0054681	Up
REXO1L1.chr8	0.698417	3.69035	15.6103	0.00131501	0.00550789	Up
LOC648691.chr22	0.621648	1.31195	15.5916	0.00132131	0.00552666	Up
KIF26B.chr1	-0.736594	3.3093	15.5452	0.00133714	0.0055814	Down
SCLY.chr2	-0.855569	1.61906	15.4506	0.00137002	0.00567402	Down
ABCC6.chr16	0.874292	0.644892	15.3599	0.00140243	0.00575546	Up
SLC5A9.chr1	0.750908	0.887122	15.303	0.00142319	0.00581525	Up
CTXN1.chr19	-1.07885	-0.311039	15.2884	0.00142857	0.00582553	Down
OAS3.chr12	1.45076	7.57946	15.1394	0.00148488	0.0059888	Up
DHX58.chr17	0.637314	5.73692	15.1161	0.0014939	0.00601356	Up
CALCA.chr11	1.04714	-0.42147	15.0848	0.00150613	0.00605448	Up
MIR4737.chr17	-1.06263	0.278928	15.0413	0.00152335	0.00609589	Down
MAB21L3.chr1	0.633221	6.86655	14.9741	0.00155034	0.0061886	Up
CPEB1.chr15	-0.692546	0.537191	14.8895	0.00158511	0.0063058	Down
POM121L10P.chr22	0.637957	3.40937	14.7738	0.00163413	0.00644409	Up
IFITM1.chr11	1.24587	4.79591	14.7343	0.00165125	0.00649479	Up
PPP1R14A.chr19	-0.700608	1.9805	14.5004	0.00175697	0.00681976	Down
SELP.chr1	-0.64787	1.3596	14.4636	0.00177425	0.00687225	Down
SCARNA5.chr2	1.13528	1.51219	14.4606	0.00177567	0.00687269	Up
AQP6.chr12	0.587439	2.90337	14.4311	0.00178975	0.00690816	Up
ARHGEF35.chr7	-0.593685	1.30553	14.3901	0.00180945	0.00696438	Down
SIGLEC8.chr19	0.901501	0.105313	14.313	0.00184724	0.00707412	Up
RRAD.chr16	-0.620333	3.16799	14.2715	0.00186794	0.00713549	Down
CRYBA1.chr17	0.792901	0.47905	14.2634	0.00187199	0.00714649	Up
GUCY1B3.chr4	-0.745398	1.74318	14.2396	0.00188401	0.00718337	Down
LRRC4B.chr19	0.657516	0.816009	14.2021	0.00190314	0.00723541	Up
TAC4.chr17	0.607302	2.01641	14.1612	0.00192421	0.00729789	Up
PPP1R3G.chr6	-1.01519	-0.494208	14.1505	0.00192981	0.00731457	Down
C2orf91.chr2	0.627935	2.65814	14.1145	0.00194864	0.00737237	Up
LOC100128176.chr6	0.931797	0.32345	14.1081	0.00195204	0.00738048	Up
HUS1B.chr6	0.992323	-0.107163	14.0209	0.00199868	0.00750165	Up
MIR548O2.chr8	0.76873	-0.417538	13.9891	0.00201601	0.0075475	Up
MIR320E.chr19	0.664675	0.948785	13.9532	0.00203577	0.00760514	Up
HERC5.chr4	1.29931	6.85803	13.9482	0.00203858	0.00760633	Up
OR5B21.chr11	0.790195	0.822163	13.9172	0.00205582	0.00765429	Up
EIF2AK2.chr2	0.728339	7.54814	13.8934	0.00206922	0.00768775	Up
PRAM1.chr19	0.766044	0.25464	13.8796	0.002077	0.00771431	Up
NTNG2.chr9	0.632353	1.46831	13.8	0.0021227	0.0078601	Up
EFCAB6.chr22	0.761283	-0.0922578	13.7826	0.00213282	0.00789041	Up
STAT1.chr2	0.909456	8.58149	13.7804	0.00213411	0.00789276	Up
PPM1J.chr1	-0.708019	0.757131	13.6946	0.00218493	0.0080466	Down
C1orf200.chr1	0.612854	3.73684	13.6891	0.0021882	0.00805133	Up
GGT8P.chr2	0.713142	1.83018	13.6163	0.0022325	0.00816755	Up
CLDN14.chr21	1.11261	-0.749864	13.6111	0.0022357	0.00817433	Up
LOC100499194.chr2	1.21684	-0.525513	13.3681	0.00239137	0.00861953	Up
AK7.chr14	0.589857	0.400238	13.2896	0.00244427	0.00876161	Up
COL1A2.chr7	-1.26008	0.330457	13.2869	0.00244612	0.00876508	Down
RGS11.chr16	1.01727	-0.128842	13.2763	0.00245333	0.00878833	Up
RPPH1.chr14	0.732677	3.20752	13.1376	0.00255055	0.00904541	Up
IL10.chr1	0.795477	3.85487	13.0497	0.00261439	0.00920849	Up
LOC100507091.chr12	0.620463	1.70762	13.0001	0.00265124	0.0093087	Up
UGT2B17.chr4	-0.634454	1.21161	13.3253	0.00268629	0.00938048	Down
ASAP1-IT1.chr8	1.39886	-0.904663	12.9145	0.00271623	0.00946606	Up
GPR52.chr1	0.995329	0.370089	12.8932	0.00273266	0.00950703	Up
MCAM.chr11	0.67574	1.67133	12.8629	0.00275622	0.00956589	Up
GPR25.chr1	-0.96615	0.776674	12.7532	0.00284367	0.00979883	Down
CDKN1C.chr11	-0.728341	-0.126494	12.7355	0.00285806	0.00982564	Down
ATPAF1-AS1.chr1	0.888433	-0.66902	12.6887	0.00289651	0.00992985	Up
DOK6.chr18	0.792572	-0.0591858	12.6442	0.00293367	0.0100122	Up
LPAR6.chr13	0.83585	2.66255	12.6375	0.00293926	0.0100229	Up
NXPH3.chr17	0.711483	-0.380677	12.6267	0.00294839	0.0100446	Up
NRADDP.chr3	0.59638	1.07436	12.5134	0.00304591	0.0103031	Up
ANKRD9.chr14	-0.873348	-0.136208	12.491	0.00306567	0.0103498	Down
RNF126P1.chr17	-1.0537	0.0229105	12.4447	0.00310687	0.0104513	Down
TMPRSS3.chr21	0.628711	0.590602	12.4382	0.00311275	0.0104653	Up
SNORD50A.chr6	-0.729447	0.331958	12.4136	0.00313493	0.0105283	Down
KLF5.chr13	-0.592942	1.90822	12.3367	0.00320557	0.0107036	Down
COX6B2.chr19	0.609837	2.1238	12.299	0.00324089	0.0107921	Up
KLK4.chr19	-0.701639	0.164541	12.2289	0.00330762	0.0109634	Down
LOC401980.chr1	-0.693858	0.21169	12.1879	0.00334746	0.0110508	Down
CCNJL.chr5	0.69069	-0.192736	12.1069	0.00342772	0.0112514	Up
FZD1.chr7	-0.661864	0.83947	12.1021	0.00343247	0.011264	Down
IQGAP3.chr1	0.693474	-0.254138	11.9797	0.00355817	0.0115522	Up
LOC100507341.chr8	0.734277	0.0226326	11.942	0.00359789	0.0116595	Up
HTR2B.chr2	0.737085	1.7304	11.8969	0.00364616	0.0117971	Up
ASMT.chrX	0.622682	2.24147	11.8868	0.00365704	0.011829	Up
BARHL1.chr9	0.828262	-0.494235	11.7426	0.00381682	0.0121781	Up
IFI35.chr17	0.610798	5.70038	11.7087	0.00385552	0.0122662	Up
IL2RB.chr22	-0.626809	3.44629	11.6544	0.00391847	0.0124128	Down
SLC16A8.chr22	0.640444	0.557144	11.6282	0.00394926	0.0124949	Up
GPR21.chr9	0.958979	-0.416531	11.6021	0.00398013	0.0125775	Up
SNORD116-4.chr15	-0.641039	-0.0230593	11.5768	0.00401037	0.0126566	Down
CHGA.chr14	0.702885	0.337944	11.4657	0.00414643	0.0130086	Up
MX2.chr21	0.896523	7.63052	11.4539	0.00416119	0.0130398	Up
FKBP1B.chr2	-0.610472	0.373982	11.4428	0.00417512	0.0130714	Down
LOC392364.chr9	0.81972	0.12267	11.2915	0.00437056	0.013524	Up
ADAM20.chr14	0.798834	-0.0277258	11.2385	0.00444145	0.013696	Up
LOC400685.chr19	-0.630188	0.593016	11.2271	0.0044569	0.013732	Down
C20orf118.chr20	0.877366	0.694018	11.1984	0.00449596	0.0138383	Up
TCP10L.chr21	0.597863	0.280583	11.1569	0.00455325	0.0139654	Up
ARC.chr8	-0.838565	-0.395439	10.9608	0.00483517	0.0146642	Down
MIR3679.chr2	1.13131	-0.836493	10.9366	0.00487132	0.0147449	Up
EFNB2.chr13	-0.63618	1.14096	10.8745	0.0049655	0.0149738	Down
PRIC285.chr20	0.766797	7.70906	10.8727	0.00496831	0.0149786	Up
CEBPA.chr19	-0.721579	0.714634	10.8507	0.00500226	0.0150475	Down
FRMD5.chr15	0.650797	0.259946	10.7841	0.00510643	0.0152555	Up
FER1L5.chr2	0.718683	0.815899	10.7772	0.00511736	0.0152747	Up
GJA4.chr1	0.719477	-0.218271	10.7436	0.00517102	0.0154032	Up
HCG9.chr6	0.908984	-0.343881	10.7172	0.00521368	0.0155038	Up
IL23R.chr1	0.597224	1.5366	10.7085	0.00522791	0.015531	Up
EPSTI1.chr13	0.86009	6.32888	10.5908	0.00542343	0.0159603	Up
GH1.chr17	-0.757928	-0.178062	10.551	0.0054914	0.0160982	Down
FAM186A.chr12	0.657076	-0.404246	10.5431	0.00550514	0.0161191	Up
C7orf71.chr7	0.738903	-0.158271	10.5214	0.00554273	0.0161981	Up
KDELR3.chr22	0.604928	2.87161	10.4797	0.00561574	0.0163683	Up
EPS8L1.chr19	0.673446	0.773625	10.4498	0.00566876	0.0164952	Up
IL19.chr1	0.950233	1.88056	10.4449	0.00567765	0.0165172	Up
PIP5K1P1.chr6	0.635847	0.2184	10.3861	0.00578383	0.0167741	Up
IL7R.chr5	0.992333	4.66661	10.2888	0.00596476	0.0171723	Up
GMPR.chr6	1.27769	0.0742779	10.2696	0.00600119	0.017261	Up
KCTD1.chr18	-0.603371	2.34594	10.2609	0.00601775	0.0172881	Down
ARPP21.chr3	-0.587849	-0.0327319	10.2423	0.00605359	0.0173672	Down
SNAI1.chr20	-0.635026	1.11993	10.2421	0.00605381	0.0173672	Down
C1orf170.chr1	0.679494	-0.271445	10.1764	0.00618186	0.0176556	Up
EGOT.chr3	0.660349	1.59629	10.1239	0.00628629	0.0178994	Up
ERVFRD-1.chr6	0.794004	0.974913	10.1084	0.0063176	0.0179825	Up
CCDC8.chr19	0.75669	-0.119821	10.0754	0.00638473	0.0181228	Up
FSD2.chr15	0.682514	0.141773	9.84092	0.00688565	0.0192732	Up
EGR4.chr2	-0.682612	2.52167	9.73951	0.00711617	0.0197508	Down
LHFPL4.chr3	0.593786	-0.715237	9.70999	0.00718494	0.0198873	Up
GLYATL2.chr11	-0.642129	0.0451495	9.67642	0.00726404	0.0200675	Down
ZP1.chr11	0.688216	0.548112	9.66271	0.00729665	0.0201417	Up
GPR172B.chr17	0.814104	0.95689	9.6357	0.00736135	0.0202974	Up
MIR4298.chr11	0.697856	0.699051	9.63095	0.0073728	0.0203243	Up
LOC653513.chr1	0.821376	-0.285146	9.61244	0.0074176	0.020417	Up
REREP3.chr15	-0.591325	0.528922	9.41449	0.00791683	0.0215178	Down
CLEC4M.chr19	-0.615831	0.124192	9.38299	0.00799979	0.0216758	Down
CSF2RA.chrX	0.737545	3.48102	9.30582	0.00820722	0.0220805	Up
MYL10.chr7	0.635591	0.862444	9.27766	0.00828447	0.022221	Up
ID2.chr2	0.807308	3.07459	9.18501	0.00854452	0.0228022	Up
OAS1.chr12	0.993407	6.20441	9.1819	0.00855341	0.0228209	Up
KCNJ10.chr1	0.605099	0.523953	9.15834	0.0086211	0.0229363	Up
POU5F2.chr5	1.11717	-0.491692	9.10437	0.00877853	0.0232538	Up
D4S234E.chr4	0.662069	0.428616	9.09622	0.00880256	0.0233023	Up
MUC22.chr6	0.640916	0.326988	9.09391	0.00880941	0.0233153	Up
SMOX.chr20	1.10626	0.109788	9.05098	0.00893749	0.0235878	Up
CDK20.chr9	-0.672001	0.269067	9.01767	0.00903833	0.023823	Down
CSF2RA.chrY	0.720247	3.48102	9.00287	0.00908357	0.0239267	Up
ECM2.chr9	0.664436	0.0134463	8.98044	0.00915259	0.0240774	Up
SLC12A5.chr20	0.649398	0.51698	8.96037	0.00921489	0.0242047	Up
CCL2.chr17	2.2702	3.85692	9.15312	0.00921954	0.0242117	Up
UNC13A.chr19	0.639194	0.74363	8.89536	0.00942001	0.0246269	Up
TAS2R46.chr12	1.01215	-0.504674	8.87481	0.00948596	0.0247727	Up
FCAR.chr19	0.592957	4.06546	8.83053	0.00962982	0.025084	Up
LOC79015.chr20	0.596392	-0.21462	8.82501	0.00964793	0.0251151	Up
IL5RA.chr3	-0.599133	0.892635	8.79942	0.0097324	0.025281	Down
TCL1B.chr14	-0.663097	1.31803	8.79188	0.00975745	0.0253353	Down
SGK3.chr8	-0.652112	1.23991	8.72912	0.00996885	0.0257909	Down
ZBP1.chr20	0.716274	5.17042	8.71729	0.0100093	0.0258846	Up
C22orf15.chr22	0.795406	0.384686	8.71406	0.0100204	0.0259022	Up
SLC25A2.chr5	0.823879	-0.102097	8.69775	0.0100765	0.0260143	Up
FAT1.chr4	-0.684458	0.359483	8.61679	0.0103605	0.026646	Down
PLEKHA4.chr19	-0.914117	2.81917	8.56251	0.0105561	0.027035	Down
CYP4F11.chr19	0.603652	0.305862	8.48633	0.0108377	0.0276115	Up
JUP.chr17	-0.618731	5.39759	8.42225	0.0110814	0.0281031	Down
TACR1.chr2	0.755462	0.808802	8.36383	0.011309	0.0285616	Up
CHP2.chr16	0.701122	1.17095	8.32712	0.0114548	0.028829	Up
B3GNT4.chr12	0.764838	0.391456	8.2965	0.011578	0.0290734	Up
MIR4461.chr5	-0.602892	0.925384	8.23654	0.0118238	0.029562	Down
MIR4540.chr9	0.636513	0.767052	8.20152	0.0119702	0.029824	Up
SLC2A9.chr4	-0.625033	0.25452	8.17668	0.0120752	0.0300305	Down
PAK6.chr15	-0.890957	-0.441776	8.11607	0.012336	0.0306043	Down
RAPH1.chr2	0.627173	2.29326	8.10824	0.0123702	0.0306579	Up
PPP1R17.chr7	-0.693194	0.559483	8.08894	0.0124549	0.0308177	Down
RASD1.chr17	-0.653815	-0.334569	8.07905	0.0124985	0.0309006	Down
SV2C.chr5	0.601087	0.0726653	8.05862	0.0125893	0.0310934	Up
MEG3.chr14	0.841294	-0.271233	8.05221	0.0126179	0.0311452	Up
MAP7.chr6	-0.596029	1.36343	8.03981	0.0126735	0.0312358	Down
OLFM2.chr19	0.754807	0.654833	8.03868	0.0126785	0.0312358	Up
PLSCR1.chr3	0.76459	6.08931	7.96077	0.0130344	0.0319087	Up
FAM21A.chr10	-0.585395	1.70749	7.92586	0.0131976	0.03225	Down
CTSL1.chr9	1.96614	3.93266	7.90507	0.0132959	0.0324512	Up
KDM4D.chr11	-0.654537	0.483062	7.78739	0.0138685	0.0335933	Down
ITGA5.chr12	0.717134	3.99471	7.78562	0.0138773	0.0336013	Up
RBP2.chr3	0.662096	-0.241815	7.77497	0.0139306	0.0336702	Up
TICAM2.chr5	-0.703814	1.44114	7.76595	0.0139759	0.0337395	Down
MIR3942.chr15	-0.697773	-0.420635	7.76209	0.0139953	0.0337614	Down
LOC100129027.chr21	0.871816	-0.749484	7.74046	0.0141047	0.0339834	Up
GLRA1.chr5	0.640464	-1.01806	7.72328	0.0141924	0.0341542	Up
ASPN.chr9	0.848376	-0.486645	7.71121	0.0142543	0.0342829	Up
B3GALT2.chr1	0.682786	0.624914	7.71032	0.0142589	0.034287	Up
PALM3.chr19	0.767254	-0.460538	7.6749	0.0144425	0.0346195	Up
LOC100133669.chr8	1.32824	-0.31772	7.63604	0.0146471	0.0349931	Up
SOX30.chr5	-0.593592	1.10367	7.63503	0.0146525	0.0349991	Down
PLAT.chr8	0.641361	1.39279	7.61159	0.0147776	0.0352565	Up
FAM45B.chrX	-0.613015	0.664799	7.48587	0.0154699	0.0366093	Down
PDIA2.chr16	0.682702	-0.204457	7.42175	0.0158373	0.0373137	Up
MCF2L-AS1.chr13	-0.951401	-1.04252	7.3783	0.0160921	0.0378141	Down
MIR663A.chr20	-0.861022	-0.168299	7.36819	0.016152	0.0379177	Down
SLFN12L.chr17	0.595196	1.6065	7.33286	0.0163635	0.0383134	Up
CD40LG.chrX	0.596034	0.105139	7.32702	0.0163988	0.0383196	Up
ITGA11.chr15	0.620765	-0.484522	7.32685	0.0163998	0.0383196	Up
LOC644172.chr17	0.628549	1.37605	7.18776	0.0172663	0.0399291	Up
ATP5EP2.chr13	-0.611602	0.292768	7.17723	0.017334	0.0400706	Down
OGN.chr9	0.645379	0.210671	7.10905	0.01778	0.0408615	Up
SNORA37.chr18	0.667383	0.174239	7.07918	0.0179796	0.0412115	Up
SLC1A3.chr5	0.755915	0.114227	7.03978	0.0182467	0.0416829	Up
TTC7B.chr14	-0.597967	0.740327	6.97412	0.0187022	0.0424305	Down
CPLX2.chr5	0.69718	-0.503323	6.87509	0.0194142	0.0436231	Up
TSPYL6.chr2	0.861164	-0.420982	6.69864	0.0207621	0.046083	Up
VHLL.chr1	0.831233	-0.538752	6.6575	0.0210918	0.0466535	Up
LZTS1.chr8	0.723094	-0.58312	6.56123	0.021887	0.0480639	Up
APOC1P1.chr19	0.773055	-0.729903	6.52183	0.0222224	0.0486341	Up
FFAR2.chr19	0.66663	1.34995	6.52114	0.0222284	0.0486341	Up
EBF3.chr10	0.657001	-0.482823	6.62674	0.0222724	0.0487173	Up
TYROBP.chr19	0.888225	1.20486	6.46333	0.0227315	0.0495174	Up
G6PC.chr17	0.588595	-0.550981	6.45838	0.0227751	0.0495947	Up
MIR29A.chr7	0.756093	-0.697271	6.32307	0.0240079	0.0517345	Up
SEMA6B.chr19	1.64346	2.34817	6.28879	0.0243324	0.0523135	Up
GNRH2.chr20	0.608618	0.542592	6.24289	0.0247748	0.0530871	Up
PRO1768.chr14	0.698811	-0.270069	6.19066	0.0252897	0.0539761	Up
WBP5.chrX	-0.596368	0.404149	6.13509	0.0258511	0.0549781	Down
CD300E.chr17	1.55053	2.49472	6.03283	0.0269224	0.0568305	Up
LOC400043.chr12	0.670466	-0.12202	6.00945	0.0271746	0.0573033	Up
SLED1.chr4	0.958983	-0.335947	5.95778	0.0277415	0.058237	Up
OAS2.chr12	0.651004	8.39825	5.88859	0.0285223	0.0595586	Up
SNTG2.chr2	-0.616996	0.192616	5.77708	0.0298351	0.0618343	Down
MIR3609.chr7	0.69475	1.57201	5.76284	0.0300078	0.0621815	Up
IFNK.chr9	0.692715	-0.836895	5.73399	0.0303611	0.0627326	Up
SOX8.chr16	-0.675292	0.105216	5.72857	0.030428	0.0628495	Down
MIR1910.chr16	0.586712	0.881145	5.66794	0.0311884	0.0640406	Up
LOC100507066.chr12	0.622254	0.578561	5.63645	0.031592	0.0646302	Up
C1orf21.chr1	1.09486	0.562179	5.57756	0.0323633	0.0659537	Up
POU4F1.chr13	-0.629335	-0.165214	5.52868	0.0330201	0.0669439	Down
MIR648.chr22	0.627291	0.102642	5.49567	0.0334725	0.0676379	Up
MMRN2.chr10	0.655961	0.0723005	5.47445	0.033767	0.0680977	Up
PEBP4.chr8	-0.611671	-0.322358	5.41851	0.0345582	0.0693836	Down
MIR1292.chr20	-0.640501	-0.285954	5.36581	0.0353234	0.0706063	Down
VCAN.chr5	1.39088	1.81773	5.50208	0.0358204	0.0714008	Up
HIST1H1D.chr6	0.735506	-0.525446	5.22747	0.0374277	0.0739164	Up
TNFSF10.chr3	0.643067	5.19314	5.17957	0.0381901	0.0751908	Up
CELF3.chr1	0.617128	1.4488	5.16582	0.0384124	0.0755188	Up
HPR.chr16	0.858442	-0.612439	5.10436	0.0394242	0.0771228	Up
HNRNPKP3.chr11	-0.659758	-0.572467	5.03071	0.0406778	0.0791941	Down
LAMP3.chr3	0.936639	3.50676	4.993	0.0413377	0.0801974	Up
IQCA1.chr2	-0.657592	-0.141972	4.81832	0.0445627	0.0850343	Down
SLC7A8.chr14	-0.598244	0.0251898	4.8048	0.0448243	0.0854667	Down
MGC16025.chr2	0.612812	-0.0257817	4.79676	0.0449809	0.0856982	Up
AOAH.chr7	0.681815	0.435533	4.72864	0.0463323	0.0877523	Up
CLIC2.chrX	0.591259	0.755897	4.61737	0.0486435	0.0913357	Up
OMD.chr9	0.59547	-0.19102	4.61159	0.0487672	0.0915117	Up

## Sheet: Table S5
Table S5. Full list of differentially expressed genes (DEGs) in influenza-infected T cells. "Up" = upregulated; "Down" = downregulated.
GeneID	Log(Fold Change)	logCPM	F	pvalue	FDR	Differential
PMEPA1.chr20	1.12206	6.72212	290.185	3.14774e-11	3.935e-07	Up
NCS1.chr9	1.30361	5.66361	207.859	3.35994e-10	2.10013e-06	Up
DKK3.chr11	1.14793	5.32187	179.247	9.46713e-10	3.67589e-06	Up
CX3CR1.chr3	-1.47026	7.32794	165.177	1.66928e-09	3.67589e-06	Down
LDLR.chr19	-0.657638	6.79406	164.691	1.70367e-09	3.67589e-06	Down
MXRA7.chr17	0.688314	7.72887	163.86	1.76429e-09	3.67589e-06	Up
FCGBP.chr19	-0.698744	6.85241	149.741	3.28152e-09	5.1659e-06	Down
PRDM8.chr4	-0.647788	7.99724	148.938	3.40482e-09	5.1659e-06	Down
SCUBE1.chr22	1.7418	1.71591	147.032	3.71915e-09	5.1659e-06	Up
NKD1.chr16	1.26614	4.95241	144.131	4.26258e-09	5.32865e-06	Up
KIAA0513.chr16	0.822536	7.10908	129.505	8.82887e-09	1.00336e-05	Up
ITGAM.chr16	-1.30114	4.33776	122.453	1.28855e-08	1.29418e-05	Down
TRIB2.chr2	-0.599012	6.97291	118.771	1.5821e-08	1.29418e-05	Down
FCRL3.chr1	-0.668762	7.39644	118.768	1.58235e-08	1.29418e-05	Down
METRNL.chr17	0.820781	6.82748	118.263	1.62829e-08	1.29418e-05	Up
CREM.chr10	1.08025	7.95677	117.057	1.7441e-08	1.29418e-05	Up
CLIC5.chr6	0.627043	5.99549	108.797	2.84259e-08	1.87821e-05	Up
B3GNT5.chr3	0.897839	4.18154	108.728	2.85465e-08	1.87821e-05	Up
APOBEC3H.chr22	0.695204	5.51219	103.141	4.04927e-08	2.31455e-05	Up
APOBEC3G.chr22	0.915738	8.68528	103.049	4.07328e-08	2.31455e-05	Up
VCL.chr10	-0.62759	6.5287	100.358	4.85006e-08	2.63611e-05	Down
RGS1.chr1	1.01675	7.93651	97.9872	5.67567e-08	2.73157e-05	Up
AHNAK.chr11	-0.73831	12.5348	92.3595	8.35703e-08	3.3863e-05	Down
ABCB1.chr7	0.623637	8.07089	91.0023	9.20253e-08	3.42627e-05	Up
LINC00341.chr14	-0.668501	5.34434	90.8623	9.29514e-08	3.42627e-05	Down
NXPH4.chr12	1.42696	2.60925	90.1979	9.74928e-08	3.48216e-05	Up
P2RX5.chr17	1.15458	3.91114	87.2861	1.20601e-07	4.05799e-05	Up
DUSP4.chr8	0.975751	7.48253	86.4655	1.28193e-07	4.10908e-05	Up
CALD1.chr7	0.666216	4.67344	84.2373	1.51694e-07	4.74082e-05	Up
SKIL.chr3	0.68317	8.71006	82.9275	1.67772e-07	5.03796e-05	Up
CTSL1.chr9	1.56138	4.89994	82.8134	1.69262e-07	5.03796e-05	Up
LRRC2.chr3	0.766777	3.96769	81.1365	1.9298e-07	5.61035e-05	Up
BIRC2.chr11	0.615091	9.14514	77.5042	2.58469e-07	7.18936e-05	Up
ITGAE.chr17	0.655358	7.65619	76.803	2.73833e-07	7.44171e-05	Up
OLR1.chr12	1.83747	1.81191	73.6901	3.558e-07	8.72128e-05	Up
PTGDR.chr14	-0.795744	4.63027	72.6232	3.90048e-07	9.09922e-05	Down
C18orf1.chr18	0.588983	7.73671	72.5346	3.93055e-07	9.09922e-05	Up
SLC27A2.chr15	0.914872	4.82277	72.2819	4.01779e-07	9.13207e-05	Up
PRSS23.chr11	-1.01942	5.01015	69.6408	5.07396e-07	0.000107508	Down
ADRB2.chr5	-0.712316	5.18964	69.3682	5.19985e-07	0.000108339	Down
OCIAD2.chr4	0.629343	6.87605	67.3043	6.27666e-07	0.000126556	Up
DDIT4.chr10	0.656676	6.90066	65.8441	7.19164e-07	0.000136216	Up
RIN3.chr14	-0.768558	6.8237	65.4208	7.48448e-07	0.000139647	Down
SLC7A5.chr16	0.759212	7.34952	58.3934	1.50079e-06	0.000243654	Up
SPHK1.chr17	0.6575	3.74486	56.9789	1.74056e-06	0.000271984	Up
JAG1.chr20	1.07163	3.31035	55.1298	2.1223e-06	0.000312128	Up
CMKLR1.chr12	-1.16464	4.48485	54.3157	2.31983e-06	0.000329548	Down
FCRL6.chr1	-0.635523	5.65895	53.636	2.50082e-06	0.000343546	Down
NETO2.chr16	0.632911	4.33459	53.1775	2.63196e-06	0.000352489	Up
TPP1.chr11	-0.591429	8.93456	52.6792	2.78338e-06	0.000359374	Down
FRMD4B.chr3	0.990165	4.99932	52.3932	2.87476e-06	0.000359374	Up
APOBR.chr16	-0.715492	6.04262	51.7356	3.09802e-06	0.000372388	Down
DHCR24.chr1	-0.766498	4.27118	51.6185	3.1398e-06	0.000373816	Down
NRCAM.chr7	-0.81029	3.51486	51.4093	3.21604e-06	0.000374033	Down
SRGN.chr10	0.622162	10.5103	51.0757	3.34201e-06	0.000378999	Up
SPTBN4.chr19	0.845602	1.83511	51.0158	3.36524e-06	0.000378999	Up
E2F1.chr20	-0.59909	4.38295	50.3304	3.6442e-06	0.000403152	Down
CACNA1I.chr22	-0.721626	4.93165	50.041	3.76981e-06	0.000413389	Down
UCP2.chr11	-0.659009	7.71731	49.1622	4.18235e-06	0.00045072	Down
BPGM.chr7	0.611701	6.20717	49.0549	4.23613e-06	0.000452614	Up
SEMA7A.chr15	0.71074	4.45998	47.5599	5.07335e-06	0.000491643	Up
WNK1.chr12	-0.587698	9.51556	46.7492	5.60503e-06	0.000530822	Down
KCNA6.chr12	-0.805715	3.89747	46.508	5.7752e-06	0.000538774	Down
S100A4.chr1	-0.636286	7.22332	46.1852	6.01211e-06	0.000548594	Down
TSHZ1.chr18	-0.591198	7.02571	45.5477	6.51329e-06	0.000590019	Down
CLIC3.chr9	0.946825	3.84928	45.4012	6.63502e-06	0.000590925	Up
AXL.chr19	0.849855	2.71675	44.9714	7.00737e-06	0.000608328	Up
PDGFA.chr7	0.77254	2.40134	44.5268	7.41767e-06	0.000624846	Up
FGR.chr1	-0.632675	6.15979	44.3595	7.5791e-06	0.000625402	Down
CHMP5.chr9	0.835425	7.2091	44.2587	7.67829e-06	0.000627361	Up
CPNE7.chr16	0.912574	3.20318	43.8035	8.14484e-06	0.000653674	Up
MSR1.chr8	1.99958	3.67208	50.1715	8.21804e-06	0.000653674	Up
CXCL9.chr4	2.6989	2.91144	43.4454	8.53444e-06	0.000657847	Up
AIM2.chr1	0.785006	6.25721	43.3602	8.63026e-06	0.000657847	Up
HOPX.chr4	-0.69091	6.48926	43.0621	8.97524e-06	0.000668836	Down
CR2.chr1	-0.752139	3.87667	42.9897	9.06131e-06	0.000670269	Down
CD38.chr4	1.79949	5.21099	41.8921	1.04886e-05	0.000699455	Up
ZBED3.chr5	-0.838619	2.00613	41.7921	1.06309e-05	0.000699455	Down
RIN2.chr20	1.15497	2.92823	41.4473	1.11384e-05	0.000725211	Up
LIM2.chr19	-0.747488	2.04927	40.9424	1.19318e-05	0.000757157	Down
OASL.chr12	1.38881	8.63238	40.8119	1.21472e-05	0.000763077	Up
METTL7A.chr12	-0.613957	4.31077	40.398	1.286e-05	0.000799816	Down
SECTM1.chr17	0.63704	4.04127	40.0871	1.34268e-05	0.000812247	Up
CD40LG.chrX	-0.603444	3.74701	39.9788	1.36308e-05	0.000815306	Down
LOC100507206.chr12	-0.607456	4.19476	39.2503	1.50983e-05	0.000851146	Down
C14orf2.chr14	0.607894	6.74953	38.5859	1.65943e-05	0.000897688	Up
CXCL11.chr4	3.22443	3.71091	38.4207	1.69921e-05	0.000907769	Up
IFIT1.chr10	3.80539	8.39001	38.1642	1.76312e-05	0.000926082	Up
PLEKHG3.chr14	-0.741828	4.97788	38.0159	1.8013e-05	0.000930499	Down
CXCL10.chr4	2.84344	5.60343	37.4605	1.9529e-05	0.00096878	Up
RGPD1.chr2	0.771999	1.63374	35.8849	2.46806e-05	0.00113854	Up
NEURL3.chr2	1.93524	0.47445	35.8677	2.47448e-05	0.00113854	Up
LILRB2.chr19	0.664949	2.81269	34.5821	3.01242e-05	0.00125528	Up
UQCR11.chr19	0.592965	6.88422	34.4165	3.0909e-05	0.00127163	Up
GPR97.chr16	1.16719	1.71181	34.0674	3.26407e-05	0.00131296	Up
GIPR.chr19	0.624834	5.24752	34.0574	3.26917e-05	0.00131296	Up
CLDN14.chr21	1.22004	0.311171	33.9618	3.3186e-05	0.00131296	Up
RAB33A.chrX	0.652345	4.20668	33.6815	3.46841e-05	0.00134412	Up
ECEL1.chr2	1.03994	-0.378572	33.5213	3.55747e-05	0.0013556	Up
EMP1.chr12	0.628334	4.97626	32.9145	3.91923e-05	0.00145384	Up
IFI44L.chr1	2.99461	8.63692	32.8678	3.94876e-05	0.00145743	Up
SLC22A4.chr5	0.674172	2.56759	32.5681	4.14433e-05	0.00150606	Up
SPSB1.chr1	0.679045	4.01771	32.3377	4.30218e-05	0.00154127	Up
IFIT5.chr10	1.37193	7.94948	32.1086	4.46596e-05	0.00154792	Up
SAMD9.chr7	1.25133	10.4701	31.5152	4.92401e-05	0.00161987	Up
DSC1.chr18	-0.592577	3.62954	31.4858	4.94807e-05	0.00162351	Down
KLF2.chr19	-0.587278	7.92479	31.3089	5.09564e-05	0.00165456	Down
TMEM55A.chr8	-0.673043	3.32396	31.1462	5.2357e-05	0.00168497	Down
HRASLS2.chr11	1.05486	-0.217022	30.9129	5.4443e-05	0.00170994	Up
RTP4.chr3	1.67369	5.88063	30.4186	5.91816e-05	0.00176263	Up
SPAG4.chr20	0.585817	3.02419	30.0256	6.32843e-05	0.00184162	Up
BCL2L14.chr12	2.27226	1.61576	30.0063	6.34941e-05	0.00184162	Up
CD68.chr17	0.647894	6.38912	29.8533	6.51844e-05	0.00186897	Up
CYGB.chr17	0.794191	1.10539	29.4898	6.94076e-05	0.00194108	Up
IRF9.chr14	0.828308	8.05155	29.1017	7.42647e-05	0.00203593	Up
TYMP.chr22	0.888392	6.07211	29.0552	7.48721e-05	0.00204028	Up
ADTRP.chr6	0.752808	4.73898	28.7881	7.84718e-05	0.00206666	Up
PTPRN.chr2	1.06418	3.5694	28.664	8.02104e-05	0.00208898	Up
MGAT5B.chr17	-0.855585	3.03527	28.4213	8.37394e-05	0.00215396	Down
NLGN4Y.chrY	-0.875938	1.76595	27.9388	9.12921e-05	0.00226887	Down
SIGLEC9.chr19	-0.734829	2.77656	27.8613	9.2576e-05	0.00229167	Down
COL8A2.chr1	0.867336	0.369563	27.6933	9.54283e-05	0.00234833	Up
PGAP1.chr2	1.26162	7.77155	27.5005	9.88269e-05	0.00238041	Up
LOC286442.chrX	0.81076	-0.25987	27.4747	9.92927e-05	0.00238245	Up
SPTB.chr14	-0.720088	2.87477	27.4071	0.000100524	0.00239461	Down
CLEC4GP1.chr19	0.59965	3.82041	27.2731	0.000103014	0.0024161	Up
FAM70A.chrX	-0.755045	1.1796	27.1988	0.000104425	0.00243548	Down
MMP23B.chr1	-0.76885	0.461993	26.7425	0.000113588	0.00258372	Down
HES4.chr1	1.28512	0.773422	26.7286	0.000113881	0.00258372	Up
SIRPB1.chr20	-0.70064	2.25278	26.5954	0.000116734	0.00262937	Down
SPIN4.chrX	-0.611597	4.21457	26.5286	0.000118196	0.00264535	Down
LAP3.chr4	1.22343	7.49464	26.4397	0.000120174	0.00265583	Up
SIAH3.chr13	1.23967	0.25389	26.3428	0.000122371	0.00267654	Up
ADAMTS1.chr21	-1.06947	0.939454	26.3156	0.000122997	0.00267654	Down
PODN.chr1	-1.04772	0.81301	26.1497	0.000126889	0.00272082	Down
ISG15.chr1	2.12202	8.00138	26.01	0.000130274	0.00275287	Up
SAT1.chrX	0.797397	8.75954	25.8232	0.000134963	0.00280728	Up
IFITM4P.chr6	1.02603	-0.0316168	25.7028	0.000138089	0.00283922	Up
RSAD2.chr2	3.02695	9.0855	25.6	0.000140822	0.00286712	Up
CMPK2.chr2	2.86056	7.15547	25.4807	0.000144069	0.00289551	Up
SOCS1.chr16	0.66648	4.54268	24.9206	0.0001605	0.00314185	Up
BST2.chr19	1.09403	7.35283	24.8398	0.000163044	0.00317479	Up
LILRB3.chr19	0.696199	2.94496	24.7068	0.000167327	0.003233	Up
DRAP1.chr11	0.647668	7.18716	24.5569	0.000172308	0.00329657	Up
PTCH1.chr9	-0.615648	5.87436	24.532	0.000173153	0.00330471	Down
TNFSF13B.chr13	1.12558	4.66888	24.2645	0.000182521	0.00345498	Up
ELFN2.chr22	-0.629452	1.79739	24.0916	0.000188882	0.0035079	Down
BEST1.chr11	0.7487	2.04608	23.9481	0.000194353	0.00357797	Up
FPR2.chr19	1.44891	0.473722	25.9788	0.000204333	0.00365807	Up
IFI44.chr1	1.96949	8.62535	23.4518	0.000214709	0.003761	Up
MGC12916.chr17	-0.67172	2.91677	23.2613	0.000223156	0.00381989	Down
C9orf172.chr9	-0.598149	2.82302	23.1757	0.000227076	0.00384807	Down
HERC5.chr4	1.97061	8.58923	23.155	0.000228035	0.00385225	Up
EGLN3.chr14	-0.958449	2.83349	23.1038	0.000230428	0.00387175	Down
IFIT3.chr10	2.79326	8.42217	22.8976	0.000240354	0.00398498	Up
DDX60.chr4	1.27272	8.91778	22.7713	0.000246677	0.0040609	Up
IFIT2.chr10	2.03684	8.50254	22.7545	0.000247532	0.0040609	Up
DYNLT1.chr6	0.620055	6.87457	22.7436	0.000248091	0.00406402	Up
OTOF.chr2	1.014	2.54548	22.6138	0.000254826	0.00413386	Up
PARP9.chr3	1.38626	8.72534	22.3967	0.000266566	0.00426676	Up
CCR8.chr3	-0.923128	2.7274	22.3783	0.000267589	0.00427337	Down
HK3.chr5	0.662039	1.82813	22.2294	0.000276035	0.00433267	Up
GBP1P1.chr1	1.49989	1.52698	22.1595	0.000280101	0.0043409	Up
TUBB4A.chr19	-0.937694	2.54655	22.1587	0.000280148	0.0043409	Down
IL2.chr4	1.10604	1.01381	21.9942	0.000289992	0.00440307	Up
FBXO6.chr1	1.01159	4.96867	21.8786	0.000297146	0.00445812	Up
PCDH1.chr5	-0.96	2.3565	21.8499	0.000298955	0.0044597	Down
EPSTI1.chr13	1.78181	6.97349	21.8376	0.000299734	0.00446509	Up
PRSS35.chr6	-0.700988	2.97569	21.7075	0.000308105	0.00452709	Down
PACSIN1.chr6	-0.592255	2.93451	21.6918	0.000309134	0.00453046	Down
STAP1.chr4	0.994355	2.19094	21.6014	0.00031513	0.00458935	Up
WDR63.chr1	0.714366	2.54094	21.5703	0.000317225	0.00460584	Up
LILRA1.chr19	1.28223	-0.018193	21.5129	0.000321134	0.00463453	Up
PTGDR2.chr11	-0.834161	3.83803	21.3712	0.000331013	0.00471298	Down
AQP9.chr15	0.891966	4.14652	21.3216	0.000334554	0.00473107	Up
HSH2D.chr19	1.3203	7.05426	21.2884	0.000336946	0.00474877	Up
ZBP1.chr20	1.24079	6.73405	21.0313	0.000356155	0.00493602	Up
EHF.chr11	-0.719205	1.45631	20.9448	0.000362893	0.00501274	Down
OAS1.chr12	2.25608	7.80822	20.8698	0.000368858	0.00505048	Up
RPPH1.chr14	0.683359	2.3718	20.8362	0.00037156	0.00506243	Up
IL1RN.chr2	1.98521	3.65572	20.7972	0.000374732	0.00508635	Up
XAF1.chr17	1.6541	9.08417	20.6717	0.000385138	0.00516768	Up
QPCT.chr2	0.908584	1.32306	20.6031	0.000390972	0.00522174	Up
LOC100133669.chr8	1.59591	0.333168	20.5384	0.00039656	0.00526719	Up
IFITM1.chr11	1.25592	7.93917	20.5221	0.000397979	0.00526719	Up
IFI27.chr14	2.04008	1.05157	20.5027	0.000399684	0.00527052	Up
PPP1R26.chr9	-0.62588	1.83048	20.3952	0.00040926	0.00536285	Down
STAT1.chr2	1.26529	10.2115	20.3471	0.000413631	0.00540873	Up
MX1.chr21	2.15953	9.34015	20.2958	0.000418344	0.00545331	Up
IFI6.chr1	2.34186	8.05921	20.1932	0.000427968	0.00553261	Up
CLEC12A.chr12	-0.79848	1.31604	20.1767	0.000429533	0.00554005	Down
RASGRP3.chr2	0.856892	4.96443	20.0255	0.000444235	0.00567251	Up
ZNF366.chr5	-0.740995	1.56408	19.9378	0.000453023	0.00573024	Down
CXCL13.chr4	1.35157	1.34096	19.8141	0.000465749	0.00581651	Up
SAMD9L.chr7	1.42266	10.2811	19.7947	0.000467786	0.00583612	Up
SDCBP2.chr20	0.762083	0.575408	19.752	0.000472298	0.00586485	Up
MTVR2.chr17	1.63438	0.0699388	19.6994	0.000477925	0.00590954	Up
WNT7A.chr3	-0.723909	1.31246	19.6886	0.000479083	0.00591216	Down
USP18.chr22	2.44413	6.46962	19.6516	0.000483099	0.00594412	Up
MYOM3.chr1	0.692489	1.00965	19.6042	0.000488302	0.00599633	Up
NMI.chr2	0.749443	7.25838	19.5746	0.00049158	0.00601296	Up
PI4K2B.chr4	0.907628	7.7697	19.5035	0.000499557	0.00609288	Up
C7orf50.chr7	0.611479	5.38239	19.4648	0.00050396	0.00612841	Up
IFI35.chr17	1.31746	6.78248	19.2718	0.000526586	0.00630878	Up
MPEG1.chr11	-0.669128	5.13586	19.2196	0.000532901	0.00635667	Down
RGS13.chr1	0.902982	0.445589	19.1643	0.000539696	0.00641325	Up
ODF3B.chr22	0.795642	3.77705	19.1256	0.000544504	0.00645199	Up
TNFSF10.chr3	1.04916	7.33371	19.0457	0.000554588	0.00654048	Up
DAB2.chr5	-0.8013	1.45645	18.8727	0.000577148	0.00669148	Down
MSX2P1.chr17	-0.769925	2.20763	18.8172	0.000584608	0.00673147	Down
SIGLECP3.chr19	-0.65262	2.99607	18.5973	0.000615261	0.00692311	Down
ETV7.chr6	2.20098	2.65594	18.5927	0.00061592	0.00692311	Up
IRF7.chr11	1.26331	7.47906	18.4092	0.000642926	0.00715232	Up
MYOF.chr10	0.793336	3.63105	18.4006	0.00064423	0.00715232	Up
HUS1B.chr6	0.964585	-0.638019	18.3682	0.000649148	0.00718142	Up
ISG20.chr15	1.29039	7.7712	18.3327	0.000654589	0.00720781	Up
GNAS-AS1.chr20	0.648488	-0.232427	18.0952	0.00069233	0.00749984	Up
C2orf66.chr2	1.65171	0.858719	18.0713	0.00069627	0.00751453	Up
MX2.chr21	1.57423	8.57	18.0444	0.000700736	0.00753905	Up
SCN3B.chr11	0.676028	1.42158	18.0441	0.000700774	0.00753905	Up
MIR941-1.chr20	0.826838	0.105625	17.8871	0.000727461	0.00772642	Up
PRIC285.chr20	1.4647	8.77419	17.6655	0.000767105	0.00802475	Up
CCR1.chr3	1.03501	3.27548	17.6547	0.000769108	0.00802556	Up
ARHGEF17.chr11	0.712269	-0.105257	17.6406	0.000771714	0.00804604	Up
ECE1.chr1	0.595574	7.51795	17.5613	0.000786584	0.00816545	Up
CETP.chr16	0.796156	4.41722	17.4804	0.00080212	0.00826653	Up
CNP.chr17	0.734195	7.27238	17.4024	0.00081741	0.0083585	Up
UBE2L6.chr11	0.843571	7.87652	17.3696	0.000823926	0.00840808	Up
KIAA1644.chr22	0.843372	1.13328	17.3564	0.000826587	0.00842835	Up
MYO5B.chr18	0.613238	3.29653	17.3309	0.000831705	0.00845296	Up
DDX58.chr9	1.17393	8.79014	17.3272	0.000832458	0.00845374	Up
APOBEC3A.chr22	1.46684	3.42578	17.3009	0.000837799	0.00849418	Up
HERC6.chr4	1.39615	8.06803	17.2156	0.000855394	0.00862361	Up
MIR320E.chr19	1.23229	0.632307	17.1883	0.00086112	0.00866736	Up
TRIM25.chr17	1.02985	8.38388	16.8445	0.000936985	0.00920853	Up
PARP14.chr3	0.886325	10.1778	16.8225	0.000942091	0.00924216	Up
LGALS8-AS1.chr1	0.909333	0.0650589	16.7939	0.000948783	0.00926123	Up
PRCD.chr17	0.621204	1.56956	16.7828	0.000951395	0.00926998	Up
C5orf20.chr5	-0.805762	1.67782	16.7615	0.000956422	0.00927559	Down
RAB31.chr18	0.628102	3.46916	16.6859	0.000974517	0.00938554	Up
C19orf59.chr19	0.876253	-0.31162	16.677	0.000976676	0.0093991	Up
SGK223.chr8	-0.624875	5.75167	16.5139	0.0010172	0.00967239	Down
SIGLEC7.chr19	-0.950642	0.494512	16.456	0.00103202	0.00976136	Down
SPATS2L.chr2	1.19043	5.5878	16.4272	0.0010395	0.00980703	Up
LOC79015.chr20	1.14425	2.91276	16.3638	0.00105615	0.00989667	Up
IFITM3.chr11	0.851995	3.6485	16.2446	0.00108831	0.0101502	Up
EIF2AK2.chr2	1.21944	8.31687	16.1543	0.00111343	0.0103027	Up
IL36A.chr2	-0.736232	1.19788	16.0756	0.00113583	0.0104482	Down
DDX60L.chr4	1.15719	9.06885	15.7849	0.00122321	0.0109284	Up
HRH2.chr5	-0.766665	0.805344	15.7126	0.00124615	0.0110674	Down
KCNH4.chr17	0.913159	0.224602	15.6785	0.0012571	0.0110943	Up
TRIM21.chr11	0.888678	7.35517	15.6624	0.00126234	0.0110962	Up
AANAT.chr17	0.679368	2.69715	15.6512	0.00126598	0.0111138	Up
POU3F1.chr1	0.792571	0.85233	15.5693	0.00129299	0.0112811	Up
PCBP3.chr21	0.598488	1.61941	15.4583	0.00133068	0.0115158	Up
SLC38A5.chrX	0.680795	5.71564	15.3566	0.00136628	0.0117307	Up
LGALS9.chr17	1.29397	5.18473	15.1696	0.00143467	0.0120434	Up
TDRD7.chr9	0.798775	6.95193	15.0379	0.00148511	0.0123605	Up
AFAP1-AS1.chr4	0.77026	0.690231	14.9459	0.00152159	0.0125504	Up
TIFAB.chr5	-0.706029	0.809753	14.9215	0.00153144	0.0126117	Down
IFNG.chr12	0.894449	4.65842	14.8887	0.00154477	0.0126713	Up
CNR2.chr1	-0.703787	2.51167	14.7751	0.00159203	0.0129234	Down
FAR2.chr12	0.586183	4.00961	14.6864	0.00163008	0.0130877	Up
ZBTB32.chr19	0.690837	3.3389	14.6822	0.00163192	0.0130941	Up
SDC2.chr8	-0.68305	1.47466	15.1153	0.00163844	0.0131309	Down
SMTNL1.chr11	1.18002	4.04187	14.5494	0.00169086	0.0133881	Up
GDF10.chr10	-0.96675	1.58816	14.5469	0.00169201	0.0133881	Down
LY6E.chr8	1.22701	7.84908	14.5372	0.00169642	0.0134051	Up
RNF165.chr18	1.45927	-0.355642	14.4678	0.00172834	0.0135432	Up
PNPT1.chr2	1.06092	7.63386	14.4336	0.00174432	0.0136294	Up
NEXN.chr1	1.32659	3.12441	14.3953	0.00176238	0.0137183	Up
PHF11.chr13	0.649394	8.08772	14.2648	0.00182563	0.0141139	Up
C19orf66.chr19	0.692285	7.45836	14.1857	0.00186524	0.0143315	Up
LOC100652730.chr20	0.672345	0.339984	14.0371	0.00194229	0.0146977	Up
NEFL.chr8	-0.669217	1.8169	13.9788	0.00197351	0.0148263	Down
CHST15.chr10	0.765335	1.75479	13.9225	0.00200423	0.0150237	Up
CD300E.chr17	0.663399	3.92031	13.8852	0.00202485	0.0151391	Up
LAMP3.chr3	1.41967	6.29209	13.8742	0.002031	0.0151408	Up
LOC100289473.chr20	0.707591	0.206711	13.8463	0.00204665	0.0152202	Up
TRIM22.chr11	0.990932	10.3003	13.8045	0.00207034	0.0153781	Up
ZNF467.chr7	-0.643059	0.991938	13.7857	0.00208106	0.0154394	Down
TNK2.chr3	0.628969	8.1436	13.7338	0.00211112	0.0156161	Up
SNORA11.chrX	0.691955	-0.264419	13.7288	0.00211407	0.0156194	Up
RNF208.chr9	-0.650619	-0.141785	13.7045	0.00212831	0.0156856	Down
ANKRD22.chr10	0.736999	0.814728	13.6887	0.00213765	0.0157193	Up
TREX1.chr3	0.842727	5.67509	13.6732	0.00214682	0.0157589	Up
FHL2.chr2	0.605165	1.49422	13.6629	0.00215294	0.0157946	Up
DHX58.chr17	1.00303	6.82822	13.6299	0.00217279	0.0158892	Up
KPNA7.chr7	0.714415	-0.262482	13.5367	0.00222982	0.0161688	Up
CHRNB2.chr1	0.951135	3.60816	13.4762	0.0022677	0.0163864	Up
SLC2A5.chr1	0.713731	-0.291719	13.3515	0.00234826	0.0167459	Up
HDX.chrX	0.692188	1.47682	13.2511	0.00241552	0.016996	Up
MIR4298.chr11	0.755292	0.543197	13.2238	0.00243417	0.0170886	Up
TTC25.chr17	0.716329	1.01703	13.1894	0.00245786	0.0172229	Up
GBP1.chr1	0.871546	8.03388	13.1263	0.00250214	0.0174257	Up
MMRN1.chr4	0.833356	0.603521	13.0986	0.0025218	0.0175333	Up
DTX3L.chr3	0.879176	8.98307	13.0839	0.00253233	0.0175567	Up
CSPG5.chr3	0.829548	0.532145	13.0359	0.0025671	0.0177284	Up
OAS2.chr12	1.2161	9.59531	12.9949	0.00259716	0.0178293	Up
PLSCR3.chr17	-0.636976	1.48459	12.9502	0.00263047	0.0179986	Down
CALHM1.chr10	-0.715131	-0.481781	12.9369	0.00264046	0.0180233	Down
LOC146336.chr16	0.907942	2.29254	12.9358	0.00264129	0.0180233	Up
PLSCR1.chr3	1.32541	7.06892	12.9318	0.00264429	0.018027	Up
CXCR1.chr2	-1.35361	0.231626	12.9167	0.00265573	0.0180824	Down
CACHD1.chr1	-0.593342	2.49356	12.8333	0.00271976	0.0183801	Down
PPM1K.chr4	0.703688	8.37281	12.8167	0.00273272	0.018436	Up
DLL1.chr6	0.630771	4.36277	12.7696	0.00276993	0.0186087	Up
KLK7.chr19	0.706031	1.36121	12.7692	0.00277024	0.0186087	Up
LOC100128568.chr19	0.585181	0.391901	12.6868	0.00283668	0.0188741	Up
TTC21A.chr3	0.796613	3.30813	12.6311	0.00288259	0.0190694	Up
MIR21.chr17	0.770535	1.2663	12.5552	0.00294651	0.0193763	Up
MPP3.chr17	-0.673933	-0.731668	12.5371	0.00296205	0.0194417	Down
PLSCR2.chr3	1.26578	-0.027157	12.277	0.00319519	0.0206104	Up
SOCS3.chr17	0.672655	5.47689	12.2613	0.00320992	0.0206645	Up
SLC12A5.chr20	0.704415	0.424001	12.2559	0.00321502	0.0206645	Up
HESX1.chr3	1.30136	-0.184778	12.2558	0.00321515	0.0206645	Up
GPR98.chr5	0.677804	-0.35967	12.2024	0.0032659	0.020894	Up
PARP12.chr7	0.775207	8.33559	12.1947	0.0032733	0.0209093	Up
CD248.chr11	-0.716673	3.71349	12.1096	0.00335639	0.021277	Down
VSIG10L.chr19	0.64068	1.63196	12.0512	0.00341471	0.0215483	Up
CRB2.chr9	0.697023	-0.112379	11.9918	0.00347535	0.0217336	Up
PARP10.chr8	0.763722	8.11067	11.9853	0.00348205	0.0217433	Up
GATA6.chr18	-0.734242	1.91638	11.946	0.00352287	0.0218853	Down
UNC93B1.chr11	0.640694	4.97045	11.9183	0.00355195	0.0220138	Up
ANKRD65.chr1	0.599043	0.647798	11.9123	0.0035583	0.022023	Up
ANO7.chr2	0.671158	0.215062	11.8994	0.00357197	0.0220837	Up
OAS3.chr12	1.70637	9.32793	11.8956	0.0035761	0.0220983	Up
C1orf170.chr1	0.664738	1.21905	11.8498	0.00362518	0.0223134	Up
CYP2J2.chr1	1.48331	1.73203	11.8057	0.00367321	0.022519	Up
TBC1D9.chr4	-0.673516	2.21486	11.8051	0.0036738	0.022519	Down
C1orf173.chr1	2.01994	1.05088	11.7816	0.00369975	0.0226164	Up
SP110.chr2	0.775543	8.07392	11.587	0.00392233	0.0236076	Up
CLDN19.chr1	0.591148	0.5252	11.5438	0.00397382	0.0237868	Up
MCAM.chr11	0.589286	1.85254	11.4964	0.00403116	0.0239627	Up
NT5C3.chr7	0.877426	7.61605	11.4507	0.00408744	0.0241585	Up
MIR4720.chr16	-0.598583	0.525322	11.3862	0.00416822	0.0244094	Down
OR52N4.chr11	1.01772	1.28843	11.3379	0.00422999	0.0246852	Up
TRIM34.chr11	0.680551	2.46214	11.2553	0.00433807	0.0251765	Up
CILP2.chr19	0.597035	-0.189518	11.2404	0.00435787	0.0252328	Up
SCARNA21.chr17	0.598109	1.46791	11.1447	0.00448755	0.0256746	Up
MGAT3.chr22	-0.713441	1.49776	11.1268	0.00451242	0.0257461	Down
RYR2.chr1	0.680425	0.920863	11.1053	0.00454234	0.0258696	Up
PARM1.chr4	-0.810901	0.50688	11.0875	0.00456732	0.0259512	Down
HTR7.chr10	-0.851632	0.0918393	11.0259	0.00465489	0.0262403	Down
CHRNA2.chr8	0.651426	1.73043	10.9496	0.00476613	0.0266703	Up
ACY1.chr3	-0.661571	0.33445	10.5873	0.00533733	0.0290474	Down
RNASE6.chr14	-0.618388	0.687684	10.5667	0.0053721	0.0291985	Down
TRIM78P.chr11	0.70354	2.67746	10.5496	0.00540125	0.029306	Up
MYBPC3.chr11	0.636125	0.455192	10.522	0.0054485	0.0294856	Up
LIF.chr22	0.672461	1.73931	10.492	0.00550043	0.0296383	Up
IFIH1.chr2	0.988393	7.80719	10.4479	0.00557765	0.0298241	Up
MDK.chr11	0.707259	1.21648	10.3693	0.00571877	0.0303053	Up
SPAG6.chr10	1.24943	1.30341	10.3354	0.00578065	0.0304783	Up
LOC100505776.chr18	0.61904	0.828003	10.1995	0.0060374	0.031513	Up
LOC100506068.chr19	1.12701	1.19215	10.1622	0.0061101	0.0317995	Up
FAP.chr2	1.09416	-0.536953	10.075	0.00628398	0.0324461	Up
FAM26F.chr6	0.906921	1.76621	10.0471	0.00634065	0.032646	Up
MT2A.chr16	0.949611	5.42729	9.99817	0.0064418	0.0330308	Up
RCOR2.chr11	0.655323	0.594484	9.97819	0.0064836	0.033136	Up
CRLF1.chr19	0.664247	0.114515	9.97212	0.00649636	0.0331405	Up
SYT4.chr18	0.711293	-0.24261	9.89091	0.00666989	0.0336936	Up
GMPR.chr6	1.08266	1.00405	9.88801	0.00667619	0.0336936	Up
C1orf61.chr1	0.647503	1.38665	9.77564	0.00692538	0.0345882	Up
CSDC2.chr22	0.596901	-0.0970905	9.67664	0.00715375	0.0354034	Up
KLHL30.chr2	0.688926	0.226948	9.64615	0.00722584	0.0356409	Up
FGD2.chr6	0.643924	2.86455	9.6011	0.00733384	0.0360095	Up
FBXO39.chr17	1.24957	0.0587372	9.58346	0.00737663	0.036177	Up
ACTN3.chr11	-0.585689	0.374383	9.54037	0.00748238	0.036538	Down
SLC1A7.chr1	-0.70451	2.34737	9.48098	0.00763097	0.036983	Down
ETV1.chr7	-0.58502	0.536692	9.42773	0.00776708	0.0374166	Down
RTN4R.chr22	-0.655315	1.6523	9.42372	0.00777746	0.0374378	Down
LOC730668.chr22	0.608948	0.862777	9.34351	0.00798809	0.0381541	Up
CABP7.chr22	0.624086	0.890409	9.27167	0.0081823	0.0388517	Up
ANXA10.chr4	0.859972	-0.308178	9.26129	0.00821081	0.0389236	Up
ANGPTL6.chr19	0.605369	2.40147	9.16708	0.00847479	0.0397834	Up
RAPGEF3.chr12	0.610382	1.79477	9.14427	0.00854017	0.0399703	Up
PCGF2.chr17	0.602919	-0.538703	9.14129	0.00854874	0.0399805	Up
PCDHGA4.chr5	0.587802	-0.959221	9.00342	0.00895683	0.0412532	Up
ZNF750.chr17	0.634122	2.079	9.00255	0.00895948	0.0412532	Up
DHRS2.chr14	0.616909	-0.291889	8.89505	0.00929334	0.0422919	Up
GPR150.chr5	-0.941041	0.119045	8.86402	0.00939234	0.0425104	Down
STBD1.chr4	-0.628597	-0.379172	8.83482	0.00948662	0.0428339	Down
ZNF608.chr5	-0.633365	0.284429	8.79034	0.00963228	0.0432363	Down
ADAMTSL4.chr1	0.65228	5.19269	8.6932	0.00995947	0.0441961	Up
FPR1.chr19	0.752895	-0.212876	8.74132	0.0104028	0.0456459	Up
YAP1.chr11	0.8019	2.91945	8.5078	0.0106199	0.0463385	Up
LOC100127888.chr20	0.834641	0.846758	8.43737	0.0108839	0.0472595	Up
EHD4.chr15	0.606126	6.5879	8.428	0.0109196	0.0473561	Up
LIPC.chr15	0.62212	1.18809	8.38081	0.0111014	0.0479206	Up
LAG3.chr12	0.839691	5.75555	8.34239	0.0112519	0.0484178	Up
APOF.chr12	0.730144	-0.181097	8.33157	0.0112947	0.0484441	Up
PFKFB4.chr3	0.606261	2.26115	8.23071	0.011703	0.049593	Up
HLA-DPB2.chr6	0.754118	1.12858	8.12449	0.0121514	0.0509063	Up
SNTG2.chr2	0.806385	-0.0485792	8.09886	0.0122625	0.0512688	Up
MIR4323.chr19	-1.02971	-0.535801	8.03897	0.0125268	0.0520084	Down
LOC100129083.chr19	-0.606319	0.182735	8.03393	0.0125493	0.0520698	Down
COL17A1.chr10	0.617689	0.683129	8.0338	0.0125499	0.0520698	Up
CPNE6.chr14	0.997851	-0.106609	8.14711	0.0127335	0.0526566	Up
MYCL1.chr1	-1.20031	0.436669	7.98823	0.0127558	0.052714	Down
LGALS3BP.chr17	0.63921	5.2836	7.79091	0.0136933	0.055434	Up
CARD17.chr11	0.68481	-0.0325784	7.78338	0.0137306	0.055549	Up
OR52W1.chr11	-0.585415	-0.497205	7.739	0.0139529	0.05623	Down
IGLON5.chr19	0.666778	-0.799859	7.72678	0.0140149	0.0564251	Up
ITIH3.chr3	0.660735	0.181137	7.55125	0.0149404	0.0591981	Up
C20orf195.chr20	1.11427	0.485323	7.5257	0.0150808	0.0596411	Up
TREML1.chr6	0.609856	-0.724537	7.51381	0.0151467	0.0598072	Up
POM121L4P.chr22	0.728944	-0.122401	7.4355	0.0155891	0.0611484	Up
WDR38.chr9	0.61777	-0.408055	7.41443	0.0157107	0.061394	Up
SCIMP.chr17	0.641436	-0.247505	7.38488	0.015883	0.0617986	Up
HIST1H2BG.chr6	-0.612701	-0.520836	7.22377	0.0168616	0.0644609	Down
MIR146A.chr5	-0.633097	1.81076	6.93636	0.0187852	0.0694159	Down
MIR3648.chr21	-0.869287	-0.174703	6.87157	0.0192531	0.0706644	Down
COL23A1.chr5	0.770712	-0.607183	6.65863	0.0208882	0.0749278	Up
AOC4.chr17	0.853562	-0.637384	6.63483	0.0210807	0.0754667	Up
HSD17B14.chr19	0.588744	0.0853433	6.49194	0.0222805	0.0785915	Up
EPHB3.chr3	-0.849393	-0.394152	6.46055	0.0225546	0.0792007	Down
LOC729739.chr15	0.784735	-0.86134	6.42606	0.0228601	0.0800487	Up
MIR612.chr11	0.677447	2.20675	6.36686	0.0233959	0.081152	Up
CORT.chr1	-0.607299	-0.19311	6.3388	0.0236548	0.0818685	Down
GTF2IP1.chr7	-0.764562	-0.106289	6.33492	0.023691	0.0819483	Down
MCART2.chr18	-0.664774	-0.63198	6.33218	0.0237165	0.0819911	Down
MGC16025.chr2	0.890503	0.709641	6.25817	0.0244178	0.0837439	Up
SNORD59B.chr12	-0.60039	-0.0959671	6.25279	0.0244696	0.0838527	Down
HIST1H2BC.chr6	0.677624	0.0591909	6.11901	0.0258023	0.0867084	Up
FRMD3.chr9	0.681983	1.8046	6.09287	0.0260724	0.0874514	Up
HIF1A-AS2.chr14	0.64638	-0.0870223	6.05494	0.0264702	0.0883825	Up
BGN.chrX	0.608336	0.255126	5.95968	0.0275006	0.0906843	Up
ARHGAP23.chr17	0.751255	-0.493029	5.90339	0.0281313	0.0922947	Up
ZNF703.chr8	-0.714575	-0.551201	5.88219	0.0283731	0.092827	Down
LOC100294362.chr17	0.745179	5.76497	5.82609	0.0290247	0.0941215	Up
TYRO3P.chr15	0.653409	-0.531689	5.77016	0.0307325	0.0981823	Up
QRFP.chr9	0.593627	-0.804112	5.65164	0.031165	0.0992004	Up
BEND2.chrX	0.589403	1.80577	5.60719	0.0317394	0.100636	Up
LINC00161.chr21	0.761864	-0.871024	5.52846	0.0327869	0.102879	Up
MIR3177.chr16	0.6332	0.120949	5.50658	0.033085	0.103451	Up
ELK2AP.chr14	-0.595751	2.22393	5.45098	0.0338572	0.105051	Down
SOBP.chr6	0.735217	1.82681	5.39653	0.0346337	0.106575	Up
ERVFRD-1.chr6	0.642999	0.46431	5.24851	0.0368513	0.111544	Up
UBQLNL.chr11	0.586098	0.339855	5.23386	0.0370797	0.1121	Up
MNDA.chr1	0.632312	2.38492	5.16478	0.0381789	0.114454	Up
SSTR3.chr22	0.607694	2.74203	4.86573	0.0433974	0.125407	Up
CHGA.chr14	0.691191	-0.24235	4.85979	0.0435092	0.125701	Up
GPR152.chr11	-0.637765	-0.450954	4.80631	0.0445308	0.127826	Down
CACNA1A.chr19	0.769676	0.88449	4.73882	0.0458606	0.130504	Up
NPB.chr17	-0.702426	-0.297594	4.7324	0.0459894	0.130722	Down
CPLX2.chr5	0.690311	-0.193697	4.5636	0.0495353	0.137395	Up

## Sheet: Table S6
Table S6. Full list of differentially expressed genes (DEGs) in vaccinia-infected PBMCs. "Up" = upregulated; "Down" = downregulated.
GeneID	Log(Fold Change)	logCPM	F	pvalue	FDR	Differential
TNFRSF10D.chr8	1.16436	5.60115	294.223	2.28539e-10	2.90998e-06	Up
CXCL9.chr4	-0.736706	5.4717	145.31	1.79686e-08	0.000114397	Down
BATF2.chr11	-0.787362	4.33595	88.8944	3.29565e-07	0.00139878	Down
FSCN1.chr7	-0.675384	6.23561	73.5711	9.69324e-07	0.00246848	Down
LAD1.chr1	-0.793772	4.0798	65.264	1.89203e-06	0.00318503	Down
HIST2H2AC.chr1	1.71165	0.266041	65.1372	1.91249e-06	0.00318503	Up
VTRNA1-3.chr5	2.36303	0.580156	64.5057	2.01828e-06	0.00318503	Up
PALLD.chr4	-0.591138	5.17917	59.2197	3.22575e-06	0.00357388	Down
HIST1H4E.chr6	2.65684	0.548474	58.7516	3.36814e-06	0.00357388	Up
ZNF366.chr5	-0.860393	3.43554	57.207	3.89209e-06	0.00381215	Down
HIST1H4B.chr6	3.89044	-0.401313	54.0207	5.29989e-06	0.00482025	Up
CCL22.chr16	-0.851443	7.47347	51.1332	7.10393e-06	0.00594872	Down
HIST1H4C.chr6	2.04663	0.345094	50.6444	7.47503e-06	0.00594872	Up
RPPH1.chr14	0.857303	2.63042	48.2854	9.61234e-06	0.00719964	Up
SLAMF8.chr1	-0.669557	2.35238	47.1962	1.0832e-05	0.00766244	Down
DUSP6.chr12	-0.628693	8.77786	46.0287	1.23422e-05	0.00827124	Down
KCTD12.chr13	-0.662362	7.29043	44.7918	1.42138e-05	0.00861832	Down
HSPA4L.chr4	1.88629	0.501036	43.8982	1.57706e-05	0.00883007	Up
P2RY6.chr11	-0.600446	3.78051	41.2282	2.17353e-05	0.0106725	Down
SERPINH1.chr11	0.742579	3.87844	41.2067	2.17927e-05	0.0106725	Up
HIST1H2BG.chr6	1.05242	0.651748	40.8683	2.27235e-05	0.0107163	Up
KITLG.chr12	-0.58605	4.44598	39.0106	2.87287e-05	0.0130644	Down
IFNA2.chr9	3.2807	-2.25651	42.0505	4.30275e-05	0.016856	Up
ANKRD22.chr10	-0.783263	4.78605	35.6848	4.4701e-05	0.016856	Down
GREM1.chr15	-1.05095	0.964249	34.9506	4.94894e-05	0.0175041	Down
DNAJA4.chr15	0.781498	6.55789	32.1862	7.36923e-05	0.022886	Up
HSPA6.chr1	0.962397	3.15586	30.9463	8.88287e-05	0.0244702	Up
HSPH1.chr13	0.704146	8.56681	30.1768	0.000100023	0.0264317	Up
HSPA1A.chr6	0.959614	7.0455	29.6393	0.000108811	0.0267081	Up
HSPA1B.chr6	0.840064	6.22232	29.2193	0.000116301	0.0279408	Up
ARNT2.chr15	-0.667643	4.76475	28.9485	0.000121445	0.0281156	Down
SCARNA10.chr12	1.42017	1.02255	28.1448	0.000138332	0.0296415	Up
HIST1H1E.chr6	0.975072	1.56562	27.8313	0.000145644	0.0296415	Up
TTLL13.chr15	0.987307	-0.0106772	26.6186	0.000178454	0.0321443	Up
IFNA14.chr9	3.27566	-2.7187	30.0323	0.000184757	0.0326738	Up
SLC6A12.chr12	-0.7368	2.42057	25.8355	0.000204173	0.0354339	Down
HIST1H4H.chr6	1.21704	1.71805	25.7852	0.00020597	0.0354339	Up
CYP7A1.chr8	1.73943	-1.42408	22.6546	0.000363832	0.0516449	Up
TNFSF18.chr1	-0.706583	2.10883	22.614	0.000366652	0.0516449	Down
FAM70A.chrX	-0.629012	3.66498	22.5941	0.000368045	0.0516449	Down
HIST1H1D.chr6	1.51148	-0.815355	22.5217	0.000373151	0.0516449	Up
CLEC4F.chr2	-0.977627	2.02079	22.3307	0.000387037	0.0525049	Down
IL1RN.chr2	-0.588896	10.0657	22.2335	0.000394332	0.0528529	Down
CCL24.chr7	-0.664495	5.46409	21.1485	0.000487531	0.0617275	Down
FFAR3.chr19	-0.616824	1.19539	20.2724	0.000581685	0.070539	Down
CH25H.chr10	-0.681777	1.29712	18.8628	0.000781005	0.0872327	Down
CXCL5.chr4	-0.653659	9.37776	18.4694	0.000850046	0.0917257	Down
GJA1.chr6	-0.734816	-0.157396	17.8733	0.000968574	0.101751	Down
HIST4H4.chr12	0.818249	1.68378	17.8057	0.000983183	0.101751	Up
HIST1H2AM.chr6	1.6115	-0.642786	17.7864	0.000987388	0.101751	Up
GPRC5C.chr17	1.16163	1.20513	17.7704	0.000990902	0.101751	Up
IFNA10.chr9	2.83005	-3.15518	23.6374	0.00120169	0.116423	Up
CCNA1.chr13	-0.665138	1.22982	16.6861	0.00126645	0.118631	Down
CACNA1G.chr17	0.857871	-0.62671	16.2976	0.00138607	0.126323	Up
CXCL10.chr4	-0.659459	9.76199	16.0597	0.00146578	0.12827	Down
LOC100653515.chr17	0.764269	0.879926	15.684	0.0016027	0.132935	Up
UBD.chr6	-0.747413	1.91501	15.244	0.00178226	0.141835	Down
C3orf35.chr3	0.708766	0.507489	14.8791	0.00194898	0.149496	Up
TCHH.chr1	-0.613987	0.465562	14.3956	0.00219854	0.162756	Down
XIRP1.chr3	-0.837456	2.85145	14.0258	0.00241459	0.175686	Down
GDF15.chr19	-0.606028	-0.218303	12.7782	0.00334806	0.217505	Down
TMEM26.chr10	-0.615313	0.116495	12.5521	0.00355905	0.225459	Down
RNU4ATAC.chr2	0.937759	-0.450556	11.7789	0.00440637	0.256193	Up
TMEM198.chr2	0.643461	-0.86725	11.5558	0.00469293	0.264251	Up
MYEOV.chr11	-0.79941	-0.74303	11.4471	0.00484033	0.264251	Down
C9orf47.chr9	-0.776598	-0.306582	11.4356	0.00485626	0.264251	Down
WWTR1-AS1.chr3	0.635644	0.363241	11.3728	0.00494423	0.264368	Up
TDRD6.chr6	-0.621811	6.21465	10.494	0.00639145	0.30458	Down
HSD3BP4.chr1	-0.69179	1.26357	10.4923	0.00639466	0.30458	Down
SCGB1A1.chr11	-0.605868	-0.225176	10.3337	0.00670575	0.309364	Down
IFNA5.chr9	1.16641	-2.31025	10.0102	0.00739645	0.323639	Up
HIST1H3D.chr6	0.753808	0.303477	9.81612	0.00785046	0.334314	Up
LOC440900.chr2	0.668672	-1.24884	9.22	0.00946177	0.362938	Up
CCL11.chr17	-1.86596	-2.83258	10.6008	0.00973561	0.371148	Down
CMYA5.chr5	0.669536	1.46529	8.81724	0.0107694	0.376249	Up
OR9A4.chr7	-1.23961	-1.34531	9.03486	0.0108427	0.376249	Down
IFNA17.chr9	3.66931	-3.24661	19.0701	0.0112498	0.378951	Up
IFNA8.chr9	3.64392	-3.24469	18.7442	0.0115939	0.385446	Up
UQCRBP1.chrX	-0.593387	0.0130199	8.54006	0.0117921	0.387614	Down
ACOXL.chr2	0.77614	-0.537229	8.5273	0.0118418	0.387614	Up
SIGLEC15.chr18	-0.819953	-0.151182	8.45916	0.0121117	0.39168	Down
CD274.chr9	-0.598955	8.95402	8.43423	0.0122121	0.39168	Down
YSK4.chr2	0.809232	-1.34087	8.24781	0.0129953	0.399684	Up
FCGR1B.chr1	-0.710681	0.0331707	8.12327	0.0135511	0.40985	Down
CCL8.chr17	-0.958272	5.88257	7.95091	0.0143669	0.423458	Down
GPR31.chr6	-0.809913	1.39992	7.5116	0.0167193	0.445371	Down
LOC100499194.chr2	0.849905	0.0125005	6.91033	0.0207102	0.480467	Up
OR2B11.chr1	-0.820133	0.0266241	6.73092	0.0221104	0.494172	Down
IFNA7.chr9	3.05792	-3.49283	12.6336	0.0225887	0.496772	Up
MIR663A.chr20	0.604964	-0.374869	6.48879	0.02418	0.510586	Up
PTPRH.chr19	0.691819	-0.774159	6.38745	0.0251131	0.518829	Up
FPR3.chr19	-0.655942	6.4984	5.93204	0.029866	0.550338	Down
WNT5A.chr3	-0.765171	5.61119	5.79514	0.0314965	0.560451	Down
LGALS2.chr22	0.678118	0.766531	5.72926	0.0323185	0.56058	Up
P2RY1.chr3	-0.634576	0.806888	5.63018	0.0336026	0.564858	Down
HIST1H2AE.chr6	0.808882	-0.491619	5.58127	0.0342587	0.567251	Up
LOC653513.chr1	-0.585911	0.980822	4.9735	0.0438177	0.607655	Down

## Sheet: Table S7
Table S7. Full list of differentially expressed genes (DEGs) in vaccinia-infected monocytes. "Up" = upregulated; "Down" = downregulated.
GeneID	Log(Fold Change)	logCPM	F	pvalue	FDR	Differential
DNAJA4.chr15	1.27864	7.18381	523.394	2.32251e-17	2.70363e-13	Up
SERPINH1.chr11	2.67418	3.44196	344.215	2.29776e-15	1.33741e-11	Up
TNFRSF10D.chr8	1.37266	6.49179	293.008	1.30577e-14	3.80515e-11	Up
HSPD1.chr2	0.829002	8.84304	292.972	1.3075e-14	3.80515e-11	Up
HSPA4L.chr4	2.94676	1.71278	235.397	1.34183e-13	2.81564e-10	Up
HSPH1.chr13	1.03827	9.51784	233.654	1.45124e-13	2.81564e-10	Up
FKBP4.chr12	1.16997	6.7912	223.352	2.33225e-13	3.87853e-10	Up
CACYBP.chr1	0.964591	6.93518	206.464	5.30938e-13	7.7258e-10	Up
BAG3.chr10	0.800463	6.474	177.969	2.46841e-12	2.87348e-09	Up
HSPA1A.chr6	1.02774	8.22967	167.234	4.66501e-12	4.93685e-09	Up
HSPA1B.chr6	1.04901	7.06029	160.216	7.21413e-12	6.9983e-09	Up
HSPE1.chr2	0.756844	5.65257	131.16	5.35181e-11	3.89378e-08	Up
HIST1H4E.chr6	3.35328	0.253663	125.943	7.98277e-11	5.46632e-08	Up
HSPA6.chr1	1.24754	4.24317	119.638	1.3195e-10	8.53347e-08	Up
MUM1.chr19	0.815041	4.86193	114.977	1.94127e-10	1.18938e-07	Up
MRPL18.chr6	0.677604	5.59399	113.283	2.24101e-10	1.30438e-07	Up
SCARNA10.chr12	1.63901	1.30801	104.97	4.65843e-10	2.25953e-07	Up
VTRNA1-3.chr5	1.74817	1.00375	102.235	5.98955e-10	2.78897e-07	Up
TMEM107.chr17	1.25161	1.80912	91.4134	1.71482e-09	6.23818e-07	Up
CMYA5.chr5	1.54518	1.39082	85.6712	3.1239e-09	1.06957e-06	Up
ANKRD22.chr10	-0.604166	5.53513	75.857	9.41814e-09	2.74092e-06	Down
HIST1H4B.chr6	3.14198	-0.687068	73.5033	1.24762e-08	3.38814e-06	Up
ZNF473.chr19	0.733197	3.98013	69.0348	2.17001e-08	4.76624e-06	Up
HIST1H4C.chr6	1.85655	0.41221	68.7125	2.26076e-08	4.78501e-06	Up
HIST4H4.chr12	1.84892	0.747848	65.6214	3.37456e-08	6.89179e-06	Up
OLFM2.chr19	-0.787853	2.92583	63.3674	4.56038e-08	8.84789e-06	Down
CCL8.chr17	-0.64878	7.33973	62.5109	5.12397e-08	9.66249e-06	Down
BATF2.chr11	-0.596481	5.54446	61.4323	5.94405e-08	1.06453e-05	Down
NRCAM.chr7	-0.910102	2.36573	61.0324	6.28348e-08	1.07906e-05	Down
HIST1H4H.chr6	1.20472	2.08464	58.0303	9.61775e-08	1.51298e-05	Up
NAALAD2.chr11	1.12096	1.7041	49.6738	3.44362e-07	4.05088e-05	Up
HSPB1.chr7	1.16749	5.38264	47.9028	4.60018e-07	4.9584e-05	Up
CCL1.chr17	-0.618481	3.44949	45.7039	6.65984e-07	6.4606e-05	Down
INSR.chr19	0.605678	4.40541	44.5303	8.15474e-07	7.42952e-05	Up
BAG2.chr6	0.814385	1.74544	44.5201	8.16922e-07	7.42952e-05	Up
HIST1H2BG.chr6	0.879205	1.48261	42.8124	1.10411e-06	9.5207e-05	Up
ZFHX2.chr14	0.677858	4.41572	41.5712	1.38139e-06	0.000110142	Up
CYP7A1.chr8	2.10273	-0.918613	39.3538	2.08467e-06	0.000143595	Up
GREM1.chr15	-0.864536	1.79434	37.7626	2.82737e-06	0.000181842	Down
HIST1H1E.chr6	1.14398	1.17756	35.587	4.34762e-06	0.000241003	Up
HIST2H2AC.chr1	1.48262	0.508526	34.668	5.24035e-06	0.000276031	Up
HSP90AB3P.chr4	0.70022	1.35308	33.5555	6.59731e-06	0.000331031	Up
GPRC5C.chr17	0.773132	2.7826	31.7284	9.73021e-06	0.000467515	Up
COL5A3.chr19	-0.599089	2.61858	28.9275	1.81386e-05	0.000706192	Down
SCARNA2.chr1	0.814168	3.28089	28.8253	1.85675e-05	0.000714735	Up
TTLL13.chr15	1.18037	0.0335133	28.6781	1.92054e-05	0.00072824	Up
CHN1.chr2	1.14047	0.353059	26.996	2.84564e-05	0.00097717	Up
MTUS1.chr8	-0.98059	0.336917	25.9801	3.63305e-05	0.00119328	Down
COL9A2.chr1	0.711711	1.69483	25.7663	3.82727e-05	0.00123759	Up
PRRG1.chrX	-0.608428	2.19828	24.2342	5.59943e-05	0.00169306	Down
NPR1.chr1	-0.811663	0.716702	21.169	0.000124904	0.00299796	Down
DEPDC7.chr11	0.724675	0.806529	18.8501	0.00023873	0.00484156	Up
C1orf182.chr1	0.777688	0.779424	17.9169	0.000313279	0.00591184	Up
SNORD43.chr22	0.810073	0.250664	17.4303	0.00036194	0.00663092	Up
CACNA1G.chr17	0.842304	0.1771	16.1891	0.00052777	0.00882208	Up
BRSK1.chr19	-0.646446	0.856334	16.1817	0.000528976	0.00882208	Down
C1orf114.chr1	-0.599864	1.05303	16.0682	0.000547915	0.00906006	Down
PHLDB3.chr19	0.600704	2.42807	15.5473	0.000644789	0.0101194	Up
FLJ40292.chr9	0.681943	0.904899	14.6038	0.000871456	0.0126059	Up
LOC728084.chr12	-0.635938	0.756366	14.1571	0.00100807	0.0141045	Down
HIST2H2AB.chr1	1.55811	-0.781776	13.8121	0.00112957	0.015447	Up
SCRT2.chr20	-0.603151	1.75508	13.6869	0.00117757	0.0158842	Down
C1orf186.chr1	-0.612838	1.05202	13.6696	0.00118435	0.0159572	Down
AQPEP.chr5	2.00743	-1.81207	13.5338	0.00123929	0.0164875	Up
SNORA16B.chr1	-0.937595	-0.0282877	13.0345	0.00146652	0.0188429	Down
FAM59A.chr18	-0.64435	0.478083	12.9811	0.00149341	0.0191462	Down
MIR25.chr7	0.598543	0.303794	11.8469	0.00221304	0.0255575	Up
PXT1.chr6	-0.698189	0.475534	11.8224	0.00223231	0.0256782	Down
TMEM54.chr1	-0.648635	0.665696	11.8102	0.00224196	0.0257383	Down
EPHA6.chr3	-1.43896	-0.263868	11.7989	0.00225094	0.0257741	Down
LOC100499194.chr2	0.602747	0.906558	11.6324	0.00238798	0.0268844	Up
LOC254559.chr15	0.6874	-0.0587748	11.3916	0.00260253	0.0286081	Up
IFIT1B.chr10	-0.683471	0.388604	10.6418	0.00341803	0.0348418	Down
HIST1H2AM.chr6	0.743477	0.11449	10.5259	0.00356739	0.0360486	Up
RGS20.chr8	1.02155	-1.16284	10.3274	0.00384018	0.0380666	Up
MSL3P1.chr2	0.694785	-0.337144	10.1548	0.00409612	0.0399292	Up
WWTR1-AS1.chr3	0.605388	0.612938	10.0436	0.0042709	0.0409803	Up
LOX.chr5	0.679224	-0.212086	9.58435	0.00508438	0.0467883	Up
AMH.chr19	-1.27599	1.41279	9.43748	0.00537937	0.048619	Down
SLAMF8.chr1	-0.659266	0.99953	9.28831	0.00569836	0.0506471	Down
FOXC1.chr6	-0.720048	0.205935	8.6179	0.00741308	0.0605159	Down
HYAL4.chr7	-0.870192	-0.908734	8.59151	0.0074913	0.061026	Down
EPHB3.chr3	0.748696	-0.629302	8.38952	0.00812118	0.0648561	Up
DIRAS1.chr19	0.684595	-0.0698724	8.13298	0.00900679	0.0695741	Up
LOC100506068.chr19	0.645495	-0.293068	8.03675	0.00936602	0.0716359	Up
LOC285540.chr4	0.609932	0.0772473	7.87567	0.0100032	0.0745027	Up
C1orf213.chr1	0.655132	0.165822	7.45347	0.0119125	0.0843698	Up
LOC440900.chr2	0.737185	-0.653482	7.36916	0.0123401	0.0863808	Up
LOC100129726.chr2	0.601926	-0.0508185	7.0539	0.0140962	0.0945689	Up
SLC6A10P.chr16	0.596373	-0.306621	6.98213	0.0145336	0.0965673	Up
CLDN14.chr21	-0.588127	-0.231144	6.97861	0.0145555	0.0966021	Down
FCGR1B.chr1	-0.607554	0.137896	6.96427	0.0146448	0.0969674	Down
FOXD4.chr9	-1.35043	-1.99342	6.81436	0.0156158	0.101272	Down
GNMT.chr6	0.662422	-0.344599	6.80051	0.0157091	0.101628	Up
VTRNA1-1.chr5	0.944904	-1.19469	6.44216	0.0183502	0.112596	Up
CXCL12.chr10	-0.597046	0.55416	6.42977	0.0184499	0.112743	Down
TIGD3.chr11	0.896044	-1.17301	6.23087	0.0201363	0.119717	Up
IFNA17.chr9	3.54012	-3.268	6.70514	0.0204634	0.12089	Up
CRB2.chr9	-0.590992	-0.487217	6.13101	0.021047	0.122996	Down
NUDT11.chrX	-0.650753	-0.347239	5.93961	0.0229234	0.12988	Down
KIR2DS4.chr19	-0.833637	-1.38188	5.9612	0.0230951	0.13032	Down
IFNA5.chr9	2.36021	-2.92253	6.16987	0.0243917	0.135449	Up
LOC340544.chrX	0.595813	-0.394324	5.53302	0.0275602	0.145171	Up
SNORD94.chr2	0.593722	-0.549673	5.43141	0.0288765	0.149268	Up
CCL3L1.chr17	-0.605055	0.263515	5.35162	0.0299595	0.153032	Down
IFNA7.chr9	3.24075	-3.32362	5.54436	0.0325056	0.161708	Up
HIST1H2AL.chr6	0.752037	-0.789217	5.12527	0.033287	0.164054	Up
PEAR1.chr1	0.599793	-0.132961	5.12376	0.0333106	0.164062	Up
SCN4A.chr17	-0.864391	-1.72284	5.07509	0.0340794	0.166618	Down
METTL21C.chr13	-3.34921	-3.32507	5.42765	0.0341196	0.166675	Down
ARHGEF4.chr2	-0.797807	-1.46046	4.82684	0.0383248	0.180091	Down
C10orf81.chr10	-0.934778	-1.67313	4.78812	0.0390389	0.182072	Down
OR52K1.chr11	-0.672851	-0.646034	4.81071	0.0391051	0.182235	Down
ESPNL.chr2	2.18797	-3.01513	4.76913	0.0410093	0.188434	Up
TJP3.chr19	0.603171	-0.72252	4.50873	0.0446597	0.198051	Up
CCDC164.chr2	-0.613833	-1.25093	4.50406	0.0447609	0.198344	Down
MRVI1-AS1.chr11	2.36416	-3.1089	4.59632	0.0451371	0.199257	Up
B3GNT4.chr12	0.661786	-0.707033	4.48056	0.0452752	0.19964	Up
SNORA50.chr16	0.709756	-0.947011	4.40054	0.0470766	0.205097	Up
LINC00487.chr2	-1.11983	-1.9925	4.38785	0.0484565	0.209074	Down

## Sheet: Table S8
Table S8. Full list of differentially expressed genes (DEGs) in vaccinia-infected B cells. "Up" = upregulated; "Down" = downregulated.
GeneID	Log(Fold Change)	logCPM	F	pvalue	FDR	Differential
HIST1H4E.chr6	0.848002	0.0725061	15.3375	0.000859893	0.89934	Up
LOC91450.chr15	0.767249	-0.19077	14.0381	0.00127674	0.89934	Up
C9orf152.chr9	0.63629	0.163343	13.142	0.00169365	0.89934	Up
IQGAP3.chr1	0.770218	-0.288557	12.7103	0.00194676	0.89934	Up
TLN2.chr15	0.671198	-0.162634	11.4836	0.00292617	0.89934	Up
SCARNA1.chr1	0.770627	-0.506101	11.0267	0.00342191	0.89934	Up
LOC100133985.chr2	0.700742	-0.316337	10.9024	0.00357244	0.89934	Up
DEPDC1.chr1	0.611317	0.165477	10.0192	0.00488017	0.89934	Up
KLF15.chr3	-0.59688	0.463546	9.64048	0.00559755	0.89934	Down
SIGLEC8.chr19	0.660909	-0.102907	9.32439	0.00628661	0.89934	Up
TAS2R46.chr12	0.739119	-0.974498	8.81419	0.00760709	0.89934	Up
RAX2.chr19	-0.598809	-0.0179709	8.64065	0.0081245	0.89934	Down
PLEKHA4.chr19	-0.622288	2.87773	8.63101	0.00815436	0.89934	Down
MIR374B.chrX	0.90768	-0.738777	7.76911	0.0113944	0.89934	Up
SLC35G5.chr8	-0.626304	-0.0841375	7.45152	0.0129327	0.89934	Down
MYLPF.chr16	-0.639121	0.291493	7.11518	0.0148201	0.89934	Down
ANP32AP1.chr15	-0.6745	-0.203673	7.05812	0.01517	0.89934	Down
HIST1H1D.chr6	0.810917	-0.750072	6.94652	0.0158813	0.89934	Up
MIR3679.chr2	0.842911	-1.16058	5.28551	0.0324502	0.89934	Up
MTRNR2L7.chr10	0.681331	-0.622341	4.54823	0.0462636	0.89934	Up

## Sheet: Table S9
Table S9. Full list of differentially expressed genes (DEGs) in vaccinia-infected T cells. "Up" = upregulated; "Down" = downregulated.
GeneID	Log(Fold Change)	logCPM	F	pvalue	FDR	Differential
SRRM4.chr12	0.606977	0.341207	18.6075	0.000494342	0.896123	Up
MIR4467.chr7	0.818946	-0.71627	18.2663	0.00053793	0.896123	Up
SRGAP3.chr3	-0.594962	0.76913	17.4361	0.000663215	0.896123	Down
HCG9.chr6	0.640519	-0.385122	11.7855	0.00326182	0.896123	Up
KLF1.chr19	-0.626263	-0.36012	8.08979	0.0113989	0.896123	Down
MIR101-1.chr1	0.667383	-0.399434	7.87092	0.0123614	0.896123	Up
RNF223.chr1	0.734616	0.269001	7.46752	0.0143876	0.896123	Up
MTRNR2L6.chr7	0.669637	-0.630837	5.6461	0.0298159	0.896123	Up
LOC100303749.chr5	0.635265	-0.384864	5.61545	0.0302042	0.896123	Up
UQCRBP1.chrX	0.614247	0.447705	4.72318	0.0445319	0.896123	Up

## Sheet: Table S10
Table S10. Expansion of KEGG pathways associated to DEGs in influenza-infected PBMCs.
ID	Description	Geneset Size	Enrichment Score	Normalized enrichement score (NES)	pvalue	adjusted p	qvalues	rank	leading_edge	core_enrichment
hsa04630	JAK-STAT signaling pathway	112	0.770168	2.85299	1e-10	1.745e-09	1.43684e-09	657	tags=28%, list=6%, signal=26%	3445/3448/3439/3440/3444/3451/3447/3446/3449/3442/3452/3467/3558/3456/338376/3458/246778/3977/5618/1154/3976/8835/133396/59067/55801/5008/3600/3601/3559/3717/29949/3595
hsa05160	Hepatitis C	88	0.790477	2.82351	1e-10	1.745e-09	1.43684e-09	526	tags=27%, list=5%, signal=26%	3445/3448/3439/3440/3444/3451/3447/3446/3449/3442/3452/3456/3458/3627/439996/23562/91543/9074/23586/149461/3434/578/355/7098
hsa04623	Cytosolic DNA-sensing pathway	42	0.887339	2.78397	1e-10	1.745e-09	1.43684e-09	105	tags=31%, list=1%, signal=31%	3445/3448/3439/3440/3444/3451/3447/3446/3449/3442/3452/3456/3627
hsa04620	Toll-like receptor signaling pathway	72	0.799227	2.76242	1e-10	1.745e-09	1.43684e-09	173	tags=22%, list=2%, signal=22%	3445/3448/3439/3440/3444/3451/3447/3446/3449/3442/3452/6373/3456/4283/3627/942
hsa04622	RIG-I-like receptor signaling pathway	45	0.867086	2.7574	1e-10	1.745e-09	1.43684e-09	105	tags=33%, list=1%, signal=33%	3445/3448/3439/3440/3444/3451/3447/3446/3449/3442/3452/3467/3456/338376/3627
hsa04650	Natural killer cell mediated cytotoxicity	95	0.742049	2.67913	1e-10	1.745e-09	1.43684e-09	156	tags=15%, list=1%, signal=15%	3445/3448/3439/3440/3444/3451/3447/3446/3449/3442/3452/3456/3458/8743
hsa05164	Influenza A	100	0.73437	2.67388	1e-10	1.745e-09	1.43684e-09	587	tags=22%, list=5%, signal=21%	3445/3448/3439/3440/3444/3451/3447/3446/3449/3442/3452/3456/3458/3627/7113/8743/91543/23586/578/355/7098/3717
hsa05320	Autoimmune thyroid disease	36	0.877119	2.66909	1e-10	1.745e-09	1.43684e-09	173	tags=35%, list=2%, signal=35%	3445/3448/3439/3440/3444/3451/3447/3446/3449/3442/3452/3558/942
hsa04217	Necroptosis	88	0.745458	2.66271	1e-10	1.745e-09	1.43684e-09	911	tags=28%, list=8%, signal=26%	3445/3448/3439/3440/3444/3451/3447/3446/3449/3442/3452/3456/3458/8743/3320/355/7098/81030/3717/197259/5837/8717/356/123745/10616
hsa05162	Measles	92	0.740474	2.66125	1e-10	1.745e-09	1.43684e-09	45	tags=14%, list=0%, signal=14%	3445/3448/3439/3440/3444/3451/3447/3446/3449/3442/3452/3558/3456
hsa05161	Hepatitis B	106	0.712721	2.61764	1e-10	1.745e-09	1.43684e-09	587	tags=19%, list=5%, signal=18%	3445/3448/3439/3440/3444/3451/3447/3446/3449/3442/3452/3456/100506742/8900/6554/23586/843/355/7098/3717
hsa05169	Epstein-Barr virus infection	122	0.69269	2.59686	1e-10	1.745e-09	1.43684e-09	106	tags=11%, list=1%, signal=11%	3445/3448/3439/3440/3444/3451/3447/3446/3449/3442/3452/3456/3627/8900
hsa05171	Coronavirus disease - COVID-19	108	0.700937	2.58138	1e-10	1.745e-09	1.43684e-09	334	tags=16%, list=3%, signal=15%	3445/3448/3439/3440/3444/3451/3447/3446/3449/3442/3452/3558/3456/3627/7113/713/23586
hsa05170	Human immunodeficiency virus 1 infection	132	0.670288	2.54103	1e-10	1.745e-09	1.43684e-09	779	tags=19%, list=7%, signal=18%	3445/3448/3439/3440/3444/3451/3447/3446/3449/3442/3452/3456/200315/9582/60489/578/355/200316/164668/2785/8717/25939/684/59345/140564
hsa04621	NOD-like receptor signaling pathway	118	0.673984	2.51536	1e-10	1.745e-09	1.43684e-09	920	tags=25%, list=8%, signal=23%	3445/3448/3439/3440/3444/3451/3447/3446/3449/3442/3452/3456/100506742/388646/4210/10392/115361/3320/115362/79792/2633/9447/2635/64127/5332/6347/10616/55669/846
hsa05152	Tuberculosis	119	0.666348	2.48998	1e-10	1.745e-09	1.43684e-09	74	tags=11%, list=1%, signal=11%	3445/3448/3439/3440/3444/3451/3447/3446/3449/3442/3452/3456/3458
hsa05163	Human cytomegalovirus infection	137	0.651029	2.47989	1e-10	1.745e-09	1.43684e-09	45	tags=9%, list=0%, signal=9%	3445/3448/3439/3440/3444/3451/3447/3446/3449/3442/3452/3456
hsa05167	Kaposi sarcoma-associated herpesvirus infection	122	0.656071	2.45958	1e-10	1.745e-09	1.43684e-09	829	tags=20%, list=8%, signal=18%	3445/3448/3439/3440/3444/3451/3447/3446/3449/3442/3452/3456/942/146850/578/355/7098/3717/2785/8717/83439/4277/59345/100507436
hsa04060	Cytokine-cytokine receptor interaction	211	0.594914	2.3922	1e-10	1.745e-09	1.43684e-09	1075	tags=30%, list=10%, signal=27%	3445/3448/3439/3440/3444/3451/3447/3446/3449/3442/3452/3467/6355/3558/6373/3456/338376/3458/6357/4283/3627/246778/3977/10563/5618/8743/6356/6354/10673/6387/3976/6363/3557/133396/59067/27177/55801/5008/3600/355/3601/8808/3559/8809/130399/8807/4049/29949/3595/6375/8995/659/146433/356/3586/6347/26525/10663/1435/7292/655/353500/27189/1230
hsa05168	Herpes simplex virus 1 infection	368	0.497718	2.11428	1e-10	1.745e-09	1.43684e-09	74	tags=4%, list=1%, signal=4%	3445/3448/3439/3440/3444/3451/3447/3446/3449/3442/3452/3456/3458
hsa05417	Lipid and atherosclerosis	142	0.611517	2.34128	3.67901e-10	6.11416e-09	5.03443e-09	928	tags=19%, list=8%, signal=18%	3445/3448/3439/3440/3444/3451/3447/3446/3449/3442/3452/3456/8743/3320/355/840/3717/4973/7410/3310/356/3304/5332/6347/653361/836/1573
hsa04936	Alcoholic liver disease	92	0.670478	2.40969	1.34423e-09	2.13244e-08	1.75587e-08	45	tags=13%, list=0%, signal=13%	3445/3448/3439/3440/3444/3451/3447/3446/3449/3442/3452/3456
hsa04151	PI3K-Akt signaling pathway	225	0.520858	2.10984	2.36125e-08	3.58294e-07	2.95021e-07	509	tags=10%, list=5%, signal=10%	3445/3448/3439/3440/3444/3451/3447/3446/3449/3442/3452/3558/3456/1284/3909/5618/146850/7148/7424/3679/5008/3320/3559
hsa05165	Human papillomavirus infection	210	0.518223	2.08255	1.10111e-07	1.6012e-06	1.31843e-06	526	tags=11%, list=5%, signal=11%	3445/3448/3439/3440/3444/3451/3447/3446/3449/3442/3452/3456/8900/1284/3909/57801/7148/54361/3679/8638/578/355/7098
hsa05200	Pathways in cancer	348	0.428402	1.81095	2.83813e-06	3.96203e-05	3.26236e-05	1128	tags=16%, list=10%, signal=15%	3445/3448/3439/3440/3444/3451/3447/3446/3449/3442/3452/3558/3458/5979/8900/1284/3909/6387/119391/7424/54361/54567/578/196883/238/3320/9252/3600/25780/355/3601/3559/840/3728/3717/2099/3595/7477/2785/83439/675/59345/28514/356/5332/2737/836/5366/23566/4824/5898/5371/329/3673/107/4616/3655
hsa04015	Rap1 signaling pathway	140	-0.398173	-1.74989	6.97847e-05	0.000936726	0.000771305	2737	tags=45%, list=25%, signal=34%	10235/8631/5579/2770/57568/10451/5879/7074/6714/5296/5217/1942/5595/5608/1268/7423/2776/5330/3683/1946/1399/135/5604/2264/4804/7409/1432/5606/23236/7094/1945/9732/6237/2775/50855/2889/1902/64411/5216/71/7408/136/54518/5331/2321/83660/5881/1944/3397/57121/3815/3684/4233/80310/10636/2254/7057/3689/1500/3643/1436/56034/1969
hsa04010	MAPK signaling pathway	188	-0.359202	-1.64415	0.000227028	0.00293454	0.00241632	2353	tags=32%, list=22%, signal=25%	1942/5595/115727/3554/4214/3553/5608/6196/5871/7423/1845/5598/1946/1399/9448/7046/5604/2264/5971/4804/2885/2353/1432/11221/7157/2872/5606/5530/4790/4215/1945/6237/4208/5058/3727/8605/1849/1844/2316/5566/2321/5881/1944/5923/2768/6195/3815/4233/80310/1647/2254/408/7042/3643/1436/8911/56034/2069/929/1969
hsa00511	Other glycan degradation	12	-0.766024	-1.95862	0.000475809	0.00593062	0.00488331	2023	tags=67%, list=19%, signal=54%	4126/2629/2519/2517/2720/10825/4758/4125
hsa05225	Hepatocellular carcinoma	101	-0.411197	-1.71561	0.000526854	0.00634042	0.00522073	2338	tags=37%, list=21%, signal=29%	5595/55274/2944/1029/6598/2946/8289/5728/7046/5604/9817/114112/23401/2885/6932/7157/57492/8321/10023/5336/7480/71/1728/51384/2941/7296/8324/4257/7474/4233/1647/2948/1869/7042/7476/81029/80326
hsa04014	Ras signaling pathway	135	-0.369796	-1.61595	0.000646478	0.0075207	0.00619258	2101	tags=30%, list=19%, signal=25%	10928/7423/9610/1946/5604/2264/4804/25/2885/2784/2791/9846/5338/4303/5336/4790/5966/1945/5337/6237/2114/2788/5058/56924/8605/57186/5566/2321/5881/1944/5923/3815/4233/80310/2254/3643/1436/56034/3363/1969/8437
hsa05206	MicroRNAs in cancer	134	-0.367529	-1.60434	0.000847975	0.00954656	0.00786069	2542	tags=39%, list=23%, signal=30%	10018/27086/442903/5296/5743/4855/1942/5595/6768/6541/1029/8434/5598/9839/1946/1399/5728/5604/3371/25/993/599/2885/7157/442898/10253/5336/1027/113130/10014/4790/4853/1945/8626/2033/7431/898/406938/90427/8660/1944/4082/5328/4233/6624/1545/1869/7057/7042/4318/407008/4854
hsa05205	Proteoglycans in cancer	129	-0.375279	-1.62802	0.000875332	0.00954659	0.00786072	1630	tags=28%, list=15%, signal=24%	5499/2817/2885/7409/1432/7157/6548/867/5829/3059/8321/7023/5336/7480/6237/5058/71/2316/5566/5329/51384/6385/286/8324/3593/7474/5328/4233/5727/7057/7042/4318/3339/7476/81029/80326
hsa05226	Gastric cancer	84	-0.420341	-1.69832	0.00115058	0.0121682	0.0100194	1828	tags=30%, list=17%, signal=25%	7046/5604/23401/2885/6932/7157/8321/10023/1027/7480/6256/83998/898/51384/8324/7474/1030/4233/1647/2254/1869/7042/7476/81029/80326
hsa05218	Melanoma	42	-0.509495	-1.78894	0.0021342	0.0219069	0.0180383	252	tags=17%, list=2%, signal=16%	4233/80310/1647/2254/1869/56034/4286
hsa05224	Breast cancer	84	-0.406568	-1.64267	0.00221265	0.0220633	0.018167	1832	tags=30%, list=17%, signal=25%	5728/5604/23401/2885/6932/2353/7157/8321/10023/7480/8600/4853/8648/51384/8324/7474/3815/1647/2254/1869/7476/81029/80326/23462/4854
hsa05211	Renal cell carcinoma	48	-0.483359	-1.74834	0.00229519	0.0222506	0.0183213	3266	tags=54%, list=30%, signal=38%	3082/7043/2034/5155/673/10298/54583/2113/5879/5296/405/5595/1399/5604/2885/6513/5546/2271/2033/7030/2889/5058/56924/4233/7042/112399
hsa04520	Adherens junction	47	-0.483211	-1.7387	0.00254506	0.0240061	0.0197667	2576	tags=47%, list=24%, signal=36%	5879/1457/6714/5595/1459/6615/7046/6932/10810/1460/2534/2033/7454/87/5795/71/10458/5881/8936/4233/1500/3643
hsa05120	Epithelial cell signaling in Helicobacter pylori infection	47	-0.475076	-1.70943	0.00350595	0.0321994	0.0265131	1195	tags=28%, list=11%, signal=25%	5336/4790/527/523/5058/155066/537/90423/535/4233/2920/2921/2919
hsa04145	Phagosome	100	-0.37563	-1.56472	0.00436303	0.0380674	0.0313449	969	tags=23%, list=9%, signal=21%	84790/527/523/203068/1536/71/10333/7058/155066/4688/537/9902/7277/90423/948/3109/535/2204/3684/7057/3689/10382/929
hsa05134	Legionellosis	40	-0.494104	-1.71571	0.004359	0.0380674	0.0313449	1024	tags=32%, list=9%, signal=30%	4790/1917/3606/58484/7100/7415/3593/3684/3689/2920/2921/929/2919
hsa04012	ErbB signaling pathway	50	-0.459156	-1.67477	0.00505263	0.043009	0.0354138	3098	tags=40%, list=28%, signal=29%	8440/673/10298/5579/868/6714/5296/5595/1399/5604/25/2885/867/5336/1027/5058/56924/1978/2069/3084
hsa04916	Melanogenesis	59	-0.431301	-1.62957	0.00556778	0.0462656	0.0380953	1993	tags=36%, list=18%, signal=29%	2776/5330/5604/64764/6932/8321/23236/7480/2033/2775/5566/5331/51384/8324/7474/3815/1910/7476/81029/80326/4286

[truncated: 9 more sheets: Table S11, Table S12, Table S13, Table S14, Table S15, Table S16, Table S17, Table S18, Table S19]
